# Supplementary material for: The Genetic Architecture of Maize (Zea mays L.) Kernel Weight Determination
Source: G3 (Bethesda). 2014 Sep 1;4(9):1611–21. doi: 10.1534/g3.114.013243 (PMC4169153; doi:10.1534/g3.114.013243)
Supplement: Supporting Information [file supp_4.9.1611_FileS1.xls]

## Sheet: Phenotypic data N209xMo17
Genotype	Background	Block	Year	TT Silking	KGR	GFD	KW	MWC	MCPM	KDR		Traits
N1	N209	1	2011	1230.25	0.3741	1028	264.93	212.999	41.15	0.5914		KW	Kernel weight
N1	N209	2	2011	1211.36	0.4229	1021	300.162	280.088	36.88	0.5885		KGR	Kernel growth rate
N1	N209	3	2011	1249.24	0.4573	978.6	278.765	239.628	38.56	0.5928		GFD	Grain-filling duration
N10	N209	1	2011	1218.65	0.2839	908.5	180.309	199.377	50.07	0.6266		MWC	Maximum water content
N10	N209	2	2011	1243.7	.	.	.	.	.	.		KDR	Kernel dessication rate
N10	N209	3	2011	1249.06	0.2476	990.7	195.5	177.714	41.06	0.5479		MCPM	Moisture concentration at physiological maturity
N100	N209	1	2011	1212.01	0.6859	616.5	283.005	196.262	33.97	0.6851
N100	N209	2	2011	1255.28	0.5264	694.2	298.142	181.597	45.02	0.6401
N100	N209	3	2011	1212.23	0.5083	716.4	299.819	164.145	35.81	0.6158
N101	N209	1	2011	1207.87	0.5819	758	358.934	199.431	33.97	0.7061
N101	N209	2	2011	1183.4	0.6744	665.6	338.034	195.78	31.38	0.631
N101	N209	3	2011	1202.04	0.9495	553.7	322.802	197.725	41.43	0.6062
N102	N209	1	2011	1123.36	0.3857	1043	274.035	230.044	35.32	0.7428
N102	N209	2	2011	1118.68	0.3383	1290	342.355	246.28	30.68	0.6067
N102	N209	3	2011	1164.84	0.3544	1141	292.075	231.806	34.75	0.6472
N103	N209	1	2011	1207.34	0.3247	962.4	216.408	192.864	39.71	0.7438
N103	N209	2	2011	1206.17	0.269	1077	217.347	164.822	34.81	0.6488
N103	N209	3	2011	1230.17	0.3692	912.9	214.935	187.306	35.89	0.7395
N104	N209	1	2011	1263.48	0.3013	1129	253.51	190.085	34.07	0.6392
N104	N209	2	2011	1291.81	0.3207	1073	240.588	191.357	39.04	0.6184
N104	N209	3	2011	1301.36	0.3072	1230	286.677	187.509	.	.
N106	N209	1	2011	1329.79	0.3324	1187	300.376	203.672	35.65	0.5865
N106	N209	2	2011	1358.67	0.3432	1055	256.365	179.093	34.66	0.6102
N106	N209	3	2011	1382.84	0.35	1104	286.585	211.806	34.08	0.6399
N107	N209	1	2011	1275.1	0.3575	1072	266.214	259.514	37.89	0.6574
N107	N209	2	2011	1292.56	0.3048	1154	273.178	296.626	38.95	0.5945
N107	N209	3	2011	1278.22	0.4153	1068	289.676	268.508	41.47	0.6076
N108	N209	1	2011	1305.92	0.4404	955.4	273.798	276.032	47.93	0.6336
N108	N209	2	2011	1290.98	0.3802	1103	304.945	292.788	41.6	0.6202
N108	N209	3	2011	1281.98	0.382	1018	264.642	285.758	48.2	0.5709
N109	N209	1	2011	1295.24	0.3682	1044	264.114	277.566	46.43	0.5977
N109	N209	2	2011	1268.8	0.493	810.9	221.748	312.187	54.75	0.641
N109	N209	3	2011	1300.11	0.371	1007	256.144	262.932	47	0.5922
N11	N209	1	2011	1261.83	0.3527	1085	266.892	202.518	36.9	0.5972
N11	N209	2	2011	1284.57	0.3715	990.4	251.344	205.438	32.05	0.6308
N11	N209	3	2011	1261.28	0.2804	1133	240.234	178.407	29.57	0.7038
N110	N209	1	2011	1155.26	0.3114	1048	226.328	188.212	41.13	0.6158
N110	N209	2	2011	1177.79	0.2854	1134	249.31	174.353	31.83	0.6206
N110	N209	3	2011	1191.81	0.307	987.9	216.292	179.078	41.71	0.6223
N111	N209	1	2011	1156.85	0.3845	1065	290.368	288.042	43.04	0.5479
N111	N209	2	2011	1175.63	0.4018	1069	294.166	278.959	45.57	0.5151
N111	N209	3	2011	1165.11	0.4359	1024	297.657	266.852	45.58	0.5396
N113	N209	1	2011	1264.26	0.3419	976	226.94	187.128	41.12	0.6981
N113	N209	2	2011	1254.5	0.3637	999.8	246.62	198.996	41.8	0.6166
N113	N209	3	2011	1252.68	0.3994	961.8	249.212	224.093	44.96	0.5951
N114	N209	1	2011	1202.31	0.3055	1022	220.242	221.421	47.29	0.6717
N114	N209	2	2011	1232.34	0.3158	1069	241.373	220.923	41.08	0.6301
N114	N209	3	2011	1203.12	0.2072	1446	235.119	214.817	.	.
N115	N209	1	2011	1288.81	0.3631	1156	299.425	253.21	35.97	0.6561
N115	N209	2	2011	1319.32	0.3967	968.7	258.984	287.857	46.31	0.5958
N115	N209	3	2011	1278.38	0.3741	1136	315.202	288.537	39.43	0.5997
N116	N209	1	2011	1238.45	0.2352	996.2	172.22	181.049	51.87	0.6833
N116	N209	2	2011	1195.78	0.303	910.7	174.817	207.643	50.25	0.6997
N116	N209	3	2011	1222.24	0.2821	881.6	160.708	216.575	53.2	0.6673
N117	N209	1	2011	1258.56	0.3167	1211	284.895	223.488	35.65	0.5927
N117	N209	2	2011	1277.08	0.3983	1078	292.735	244.478	41.55	0.5771
N117	N209	3	2011	1228.66	0.3447	1064	259.866	252.783	42.57	0.5918
N118	N209	1	2011	1232.77	0.2866	1281	297.505	257.37	36.21	0.5193
N118	N209	2	2011	1209.74	0.3702	1146	315.863	262.577	36.78	0.6005
N118	N209	3	2011	1220.83	0.3572	1122	300.885	279.165	39.6	0.5316
N119	N209	1	2011	1222.79	0.3884	1017	273.12	232.72	34.26	0.6152
N119	N209	2	2011	1223.8	0.3718	992.4	256.34	230.635	41.42	0.6802
N119	N209	3	2011	1219.08	0.3549	1010	257.812	233.543	42.52	0.6169
N12	N209	1	2011	1221.17	0.3113	1014	234.608	210.337	42.15	0.6922
N12	N209	2	2011	1216.04	0.3912	982.5	267.344	230.885	38.53	0.7242
N12	N209	3	2011	1219.5	0.411	929.8	264.403	222.604	43.21	0.6632
N120	N209	1	2011	1224	0.2801	1167	244.715	232.826	34.5	0.6318
N120	N209	2	2011	1252.7	0.3221	1033	249.288	233.903	39.49	0.6383
N120	N209	3	2011	1222.35	0.3204	1129	265.2	210.976	37.04	0.6131
N121	N209	1	2011	1308.56	0.3716	1059	271.246	230.199	41.66	0.6374
N121	N209	2	2011	1289.65	0.3519	1162	305.887	225.987	33.23	0.565
N121	N209	3	2011	1301.21	0.435	968.2	260.543	224.711	42.07	0.6988
N122	N209	1	2011	1253.64	0.3192	1073	251.432	217.677	32.5	0.5571
N122	N209	2	2011	1223.38	0.3031	1100	249.893	229.195	35.84	0.6565
N122	N209	3	2011	1226.1	0.3543	1083	268.6	204.367	37.81	0.5767
N123	N209	1	2011	1276.14	0.3826	1111	293.225	261.295	42.59	0.5848
N123	N209	2	2011	1263.78	0.465	996.3	284.46	243.815	38.2	0.5827
N123	N209	3	2011	1304.83	0.4128	1035	295.625	282.84	42.6	0.6381
N124	N209	1	2011	1280.34	0.3482	1161	281.67	244.94	39.91	0.4992
N124	N209	2	2011	1205.79	0.3712	1096	303.928	268.169	39.15	0.5399
N124	N209	3	2011	1247.32	0.4272	1061	314.687	256.334	40.75	0.5913
N125	N209	1	2011	1205.88	0.341	989.6	242.249	199.583	41.97	0.6554
N125	N209	2	2011	1217.71	0.3472	928.2	217.06	200.215	44.28	0.6808
N125	N209	3	2011	1237.08	0.5344	776.8	209.177	227.87	49.65	0.959
N126	N209	1	2011	1255.88	0.3556	922.8	220.41	213.365	43.68	0.6176
N126	N209	2	2011	1222.23	0.3512	995.6	237.045	217.574	43.31	0.6049
N126	N209	3	2011	1230.33	0.3	1064	227.564	197.705	48.32	0.8572
N127	N209	1	2011	1233.52	0.3756	1119	285.002	189.9	29.08	0.5631
N127	N209	2	2011	1214.89	0.2962	1140	248.513	183.247	35.36	0.5925
N127	N209	3	2011	1214.63	0.308	1119	256.55	184.49	33.93	0.6349
N128	N209	1	2011	1284.45	0.3261	1037	238.31	229.916	46.05	0.5751
N128	N209	2	2011	1309.65	0.3874	1032	266.98	273.292	46.47	0.4729
N128	N209	3	2011	1304.73	0.3563	1060	249.893	229.783	42.81	0.6067
N129	N209	1	2011	1274.53	0.3821	1025	276.894	267.498	42.94	0.6201
N129	N209	2	2011	1251.18	0.3307	1167	291.262	248.238	33.02	0.592
N129	N209	3	2011	1245.9	0.3353	1088	272.375	208.465	33.87	0.6194
N13	N209	1	2011	1234.3	0.3541	1106	285.35	252.952	41.54	0.5818
N13	N209	2	2011	1230.01	0.3152	1138	272.5	238.557	35.71	0.6263
N13	N209	3	2011	1286.2	0.3394	1050	255.81	267.115	44.6	0.5948
N130	N209	1	2011	1271.43	0.3107	1125	258.08	211.942	36.64	0.6104
N130	N209	2	2011	1245.71	0.2856	1200	263.155	203.249	31.39	0.5705
N130	N209	3	2011	1270.1	0.3401	1077	271.263	221.248	28.43	0.5475
N131	N209	1	2011	1187.51	0.3527	971.7	231.919	199.99	34.87	0.626
N131	N209	2	2011	1205.15	0.3208	1129	263.88	159.671	29.59	0.586
N131	N209	3	2011	1200.52	0.3665	1045	270.265	179.709	26.02	0.5488
N132	N209	1	2011	1301.82	0.3886	1035	267.935	201.438	38.58	0.6568
N132	N209	2	2011	1346.22	0.409	1022	286.371	227.652	39.83	0.573
N132	N209	3	2011	1351.72	0.3382	1100	273.428	208.083	37.47	0.6129
N133	N209	1	2011	1260.34	0.2362	1318	238.79	134.626	.	.
N133	N209	2	2011	1296.49	0.2635	1117	213.835	166.557	31.61	0.5878
N133	N209	3	2011	1278.24	0.2581	1138	216.013	159.341	34.91	0.6635
N134	N209	1	2011	1280.9	0.4229	966.5	268.836	245.154	43.78	0.6332
N134	N209	2	2011	1292.88	0.4305	999.7	256.355	210.296	43.42	0.6143
N134	N209	3	2011	1344.42	0.3795	1100	292.387	216.776	39.45	0.8122
N135	N209	1	2011	1218.59	0.3485	1026	253.656	214.806	36.87	0.5857
N135	N209	2	2011	1191.37	0.3637	1163	303.912	212.466	31.14	0.5271
N135	N209	3	2011	1200.31	0.3242	1142	285.764	212.207	.	.
N136	N209	1	2011	1313.8	0.3813	986.4	258.79	223.834	39.18	0.7086
N136	N209	2	2011	1246.32	0.4162	973.4	260.446	222.152	33.14	0.5907
N136	N209	3	2011	1254.64	0.382	1003	251.952	222.364	42.1	0.6536
N137	N209	1	2011	1244.57	0.3482	1071	252.516	189.127	37.86	0.6532
N137	N209	2	2011	1244.61	0.3147	1188	276.212	183.066	36.82	0.6504
N137	N209	3	2011	1359.64	0.3665	982.5	241.14	211.346	29.92	0.6335
N138	N209	1	2011	1275.24	0.4385	925.9	257.067	258.145	37.86	0.5757
N138	N209	2	2011	1312.49	0.4207	901.4	253.664	256.161	36.82	0.6699
N138	N209	3	2011	1407.76	0.4198	766	186.204	251.269	.	.
N139	N209	1	2011	1284.25	0.318	1071	241.16	184.115	49.39	0.6318
N139	N209	2	2011	1340.52	0.3448	939.6	220.387	200.524	48.32	0.7268
N139	N209	3	2011	1300.11	0.3379	1104	268.037	209.182	54.93	0.7861
N14	N209	1	2011	1295.06	0.3339	1190	291.86	205.767	36.05	0.6431
N14	N209	2	2011	1359.94	0.435	972.2	273.245	202.116	39.4	0.8272
N14	N209	3	2011	1303.85	0.3794	1000	262.807	206.749	33.02	0.5853
N140	N209	1	2011	1252.37	0.2686	1204	246.515	220.391	33.1	0.5526
N140	N209	2	2011	1249.19	0.3093	1128	258.905	237.018	36.13	0.5501
N140	N209	3	2011	1272.44	0.3461	982	234.3	221.854	39.72	0.496
N141	N209	1	2011	1270.45	0.2923	1133	246.443	225.715	37.02	0.6347
N141	N209	2	2011	1266.67	0.322	1074	258.053	224.443	34.03	0.6237
N141	N209	3	2011	1265.37	0.309	1057	244.454	233.576	42.73	0.6383
N142	N209	1	2011	1297	0.3756	878.4	199.668	224.375	50.07	0.71
N142	N209	2	2011	1296.1	0.3483	905	204.52	238.887	51.75	0.6263
N142	N209	3	2011	1333.46	0.3621	883.2	205.12	230.767	50.66	0.579
N143	N209	1	2011	1268.04	0.334	1070	249.006	206.677	37.77	0.6712
N143	N209	2	2011	1265.83	0.4219	1007	260.338	202.199	40.66	0.7658
N143	N209	3	2011	1267.11	0.347	1114	259.225	179.846	35.69	0.6591
N144	N209	1	2011	1319.75	0.3641	985.8	240.17	286.984	51.71	0.5515
N144	N209	2	2011	1294.99	0.3444	1077	246.308	246.251	32.93	0.6596
N144	N209	3	2011	1317.69	0.3646	1035	257.878	254.899	45.74	0.2949
N145	N209	1	2011	1300.74	0.4127	1034	291.808	212.409	32.34	0.7139
N145	N209	2	2011	1292.19	0.4756	966.7	285.224	207.068	29.38	0.623
N145	N209	3	2011	1336.49	0.5434	839.9	261.572	233.05	37.81	0.5925
N146	N209	1	2011	1325.88	0.3846	1072	273.06	196.029	36.51	0.5944
N146	N209	2	2011	1339.36	0.3324	1295	330.635	209.263	30.57	0.5636
N146	N209	3	2011	1316.81	0.352	1117	273.78	198.69	37.67	0.5909
N147	N209	1	2011	1217.57	0.3327	988	227.927	186.7	39.53	0.7023
N147	N209	2	2011	1239.37	0.3624	957.5	238.572	240.932	43.27	0.7001
N147	N209	3	2011	1244.46	0.3406	983.5	233.182	215.711	39.31	0.7511
N148	N209	1	2011	1220.15	0.2837	1161	249.12	167.774	27.02	0.5867
N148	N209	2	2011	1238.11	0.3046	1057	236.402	192.794	40.62	0.632
N148	N209	3	2011	1252.53	0.3104	1056	233.626	197.161	38.53	0.6374
N15	N209	1	2011	1258.61	0.2866	1131	243.756	168.222	31.4	0.6686
N15	N209	2	2011	1242.64	0.2979	1037	216.27	167.6	31.3	0.5826
N15	N209	3	2011	1289.43	0.3225	1002	220.444	164.467	37.74	0.5711
N51	N209	1	2011	1254.16	0.3984	944.6	252.024	217.128	34.63	0.674
N51	N209	2	2011	1250.06	0.4416	959.6	275.702	211.452	35.04	0.6656
N51	N209	3	2011	1248.95	0.4609	983.1	277.403	187.54	35.78	0.8445
N52	N209	1	2011	1258.74	0.3728	991.2	253.708	208.139	36.67	0.6201
N52	N209	2	2011	1272.8	0.3159	1084	259.527	202.744	40.04	0.5504
N52	N209	3	2011	1225.62	0.4125	982.3	255.83	228.45	42.09	0.6584
N53	N209	1	2011	1304.83	0.2721	1183	249.582	175.299	32.61	0.5111
N53	N209	2	2011	1331.42	0.2725	1163	241.235	178.282	33.55	0.5943
N53	N209	3	2011	1324.68	0.3136	1045	231.468	191.009	30.84	0.5722
N54	N209	1	2011	1205.79	0.3852	1153	314.97	250.879	36.29	0.6064
N54	N209	2	2011	1191.01	0.3575	1303	359.553	289.361	31.39	0.6113
N54	N209	3	2011	1234.7	0.4747	981.3	286.57	307.754	49.89	0.5793
N56	N209	1	2011	1253.74	0.3257	1155	286.495	267.151	39.9	0.535
N56	N209	2	2011	1279.84	0.3254	1122	264.435	256.296	48.71	0.4551
N56	N209	3	2011	1257.83	0.3735	1135	300.63	254.821	40.22	0.5253
N57	N209	1	2011	1251.3	0.3415	1071	253.268	221.746	38.37	0.6887
N57	N209	2	2011	1217.21	0.418	980.2	264.962	289.006	46.22	0.6167
N57	N209	3	2011	1282.97	0.3065	1151	270.473	252.97	32.14	0.675
N58	N209	1	2011	1248.13	0.3777	1056	279.077	245.278	38.63	0.5788
N58	N209	2	2011	1223.58	0.3446	1112	275.927	239.263	37.49	0.6353
N58	N209	3	2011	1255.07	0.5328	844.3	260.378	251.749	44.18	0.6442
N59	N209	1	2011	1255.66	0.3079	920.9	183.353	166.708	42.35	0.7778
N59	N209	2	2011	1250.28	0.3223	907.5	175.743	147.574	39.11	0.9128
N59	N209	3	2011	1285.8	0.2965	858.4	169.037	191.06	46.99	0.7655
N6	N209	1	2011	1210.08	.	.	.	.	.	.
N6	N209	2	2011	1203.72	0.3589	893.4	200.838	226.655	49.91	0.6948
N6	N209	3	2011	1206.89	0.4107	862.9	204.967	227.095	.	.
N60	N209	1	2011	1153.72	0.3326	1096	272.942	246.865	38.59	0.6271
N60	N209	2	2011	1166.63	0.3117	1095	260.453	247.921	38.01	0.6118
N60	N209	3	2011	1325	0.3334	1021	243.034	232.102	43.63	0.6275
N61	N209	1	2011	1285.41	0.3149	1101	261.555	238.094	36.34	0.6121
N61	N209	2	2011	1272.51	0.3653	1052	271.425	231.688	36.81	0.6622
N61	N209	3	2011	1274.4	0.3281	954.3	226.197	230.004	42.8	0.6169
N62	N209	1	2011	1238.22	0.3628	1044	268.386	296.83	46.64	0.553
N62	N209	2	2011	1242.63	0.3383	992.3	239.352	308.438	49.85	0.4914
N62	N209	3	2011	1269.14	0.3445	1071	261.587	294.786	50.68	0.5305
N63	N209	1	2011	1276.87	0.3399	974.7	230.573	183.661	36.99	0.7238
N63	N209	2	2011	1247.42	0.3516	1035	263.674	195.421	38.26	0.6678
N63	N209	3	2011	1300.66	0.306	915.6	189.632	136.016	35.61	0.7243
N64	N209	1	2011	1240.07	0.3292	1047	246.661	200.803	39.96	0.6078
N64	N209	2	2011	1254.14	0.4437	908	251.763	202.834	40.94	0.7747
N64	N209	3	2011	1258.23	0.4113	911.4	246.36	203.712	34.76	0.7212
N65	N209	1	2011	1197.47	0.2761	1022	202.775	205.374	39.96	0.6735
N65	N209	2	2011	1187.69	0.3631	917.1	208.472	214.058	43.35	0.6293
N65	N209	3	2011	1212.97	0.3269	1114	230.667	223.043	32.32	0.5577
N66	N209	1	2011	1248.49	0.4284	991	284.902	254.959	41.72	0.6508
N66	N209	2	2011	1263.94	0.3794	1101	304.065	250.527	35.03	0.6315
N66	N209	3	2011	1232.97	0.4169	991.9	288.567	295.613	43.38	0.6651
N67	N209	1	2011	1304.19	0.3533	1106	267.745	210.696	31.89	0.6202
N67	N209	2	2011	1327.64	0.3349	1109	274.505	233.444	37.62	0.6288
N67	N209	3	2011	1350.26	0.3005	1212	289	231.515	35.45	0.5612
N68	N209	1	2011	1187.08	0.3243	1103	255.677	260.335	32.8	0.6045
N68	N209	2	2011	1239.7	0.3375	980	226.592	277.209	53.31	0.4971
N68	N209	3	2011	1244.16	0.3316	1055	256.048	290.856	47.36	0.4973
N69	N209	1	2011	1203.92	0.3609	1136	294.168	271.451	43.48	0.5385
N69	N209	2	2011	1218.67	0.4176	1046	286.58	297.663	43.34	0.6033
N69	N209	3	2011	1197.5	0.3338	906.2	209.902	218.124	47.72	0.6626
N7	N209	1	2011	1255.23	0.3409	1033	247.622	214.501	39.65	0.6503
N7	N209	2	2011	1218.93	0.3453	1043	250.406	203.31	31.23	0.6987
N7	N209	3	2011	1276.24	0.3174	1103	260.816	211.502	30.41	0.6868
N70	N209	1	2011	1305.8	0.33	1081	268.528	190.298	32.86	0.5429
N70	N209	2	2011	1311.08	0.3329	1161	298.495	183.795	.	.
N70	N209	3	2011	1282.82	0.3585	1045	273.303	192.565	38.01	0.6403
N71	N209	1	2011	1249.06	.	.	.	.	.	.
N71	N209	2	2011	1258.7	0.3287	880.5	187.775	166.853	42.05	0.7098
N71	N209	3	2011	1252.47	0.3026	986.6	208.66	163.727	35.41	0.7502
N72	N209	1	2011	1188.86	0.2866	1179	255.859	215.728	39.93	0.5257
N72	N209	2	2011	1169.53	0.3287	1156	273.142	201.295	37.59	0.5513
N72	N209	3	2011	1194.4	0.3185	1156	272.27	206.771	37.34	0.5703
N73	N209	1	2011	1259.22	0.2636	1061	208.155	187.955	40.12	0.6982
N73	N209	2	2011	1233.41	0.2806	1048	213.98	208.687	37.38	0.6557
N73	N209	3	2011	1271.46	0.3162	956.7	212.502	215.055	48.6	0.5976
N74	N209	1	2011	1242.42	0.2707	1142	240.238	189.945	32.85	0.6108
N74	N209	2	2011	1258.49	0.2697	1181	251.223	207.336	39.08	0.6114
N74	N209	3	2011	1270.77	0.3192	975.3	216.757	206.307	44.39	0.6184
N75	N209	1	2011	1301.44	0.3437	948.9	227.442	226.994	39.33	0.7168
N75	N209	2	2011	1282.38	0.3588	1181	321.403	232.326	33.13	0.6049
N75	N209	3	2011	1262.36	0.3961	1032	292.498	248.917	37.33	0.7087
N76	N209	1	2011	1238.29	0.3189	1086	253.21	198.608	33.1	0.6224
N76	N209	2	2011	1226.92	0.2805	1212	251.715	176.368	30.99	0.5488
N76	N209	3	2011	1202.13	0.2661	1238	261.17	191.712	28.76	0.6032
N78	N209	1	2011	1280.27	0.3445	1051	248.752	208.06	39.95	0.6339
N78	N209	2	2011	1248.87	0.3109	1122	253.852	200.345	37.65	0.5769
N78	N209	3	2011	1216.14	0.3775	991.3	250.885	231.806	37.91	0.6608
N79	N209	1	2011	1259.95	0.3562	1182	320.56	228.503	32	0.6648
N79	N209	2	2011	1282.38	0.397	909	247.097	233.787	49.62	0.5822
N79	N209	3	2011	1309.77	0.427	1080	328.57	220.067	31.52	0.5846
N8	N209	1	2011	1187.62	0.3425	948.4	224.678	198.18	33.44	0.6508
N8	N209	2	2011	1191.34	0.328	998	234.566	245.513	25.53	0.7042
N8	N209	3	2011	1197.51	0.3039	1034	228.998	222.899	37.99	0.6876
N80	N209	1	2011	1290.12	0.3445	956.3	220.534	207.018	38.83	0.6349
N80	N209	2	2011	1231.47	.	.	.	214.778	.	.
N80	N209	3	2011	1273.43	0.2086	1217	220.727	191.586	32.1	0.605
N81	N209	1	2011	1217.12	0.3597	1108	280.248	230.254	35.07	0.6936
N81	N209	2	2011	1214.47	0.3332	1061	254.3	200.557	36.21	0.6914
N81	N209	3	2011	1219.26	0.3675	984.3	256.992	232.852	39.72	0.7104
N82	N209	1	2011	1221.29	0.3297	1093	272.862	201.041	31.61	0.6345
N82	N209	2	2011	1225.44	0.3419	1089	275.542	199.149	32.71	0.6535
N82	N209	3	2011	1196.02	0.3044	1171	273.414	193.009	28.56	0.5819
N84	N209	1	2011	1236.02	0.3533	1077	269.735	202.067	36.91	0.6245
N84	N209	2	2011	1254.28	0.3801	1054	275.538	209.797	38	0.6349
N84	N209	3	2011	1202.62	0.3828	1039	293.273	249.577	42.88	0.6155
N85	N209	1	2011	1195.94	0.3394	1081	270.488	214.86	36.49	0.6555
N85	N209	2	2011	1220.1	0.3123	1153	276.397	216.19	34.89	0.5927
N85	N209	3	2011	1219.06	0.3267	1080	260.625	209.903	39.04	0.6399
N86	N209	1	2011	1255.55	0.3787	1002	253.634	193.882	39.57	0.6636
N86	N209	2	2011	1214.76	0.3938	1035	269.016	196.298	31.99	0.6362
N86	N209	3	2011	1235.81	0.3242	1152	275.217	207.021	35.76	0.5696
N87	N209	1	2011	1226.94	0.3263	1059	244.76	242.05	42.88	0.6108
N87	N209	2	2011	1248.82	0.3022	1114	242.037	225.1	40.93	0.5888
N87	N209	3	2011	1243.7	0.2968	1110	231.357	226.038	45.67	0.5309
N88	N209	1	2011	1172.95	0.289	1095	234.442	163.245	32.45	0.6448
N88	N209	2	2011	1215.54	0.2779	1025	214.81	170.398	31.22	0.6928
N88	N209	3	2011	1262.16	0.2844	1032	221.882	161.694	33.47	0.622
N89	N209	1	2011	1329.63	0.3051	1112	258.484	235.472	39.7	0.5811
N89	N209	2	2011	1325.06	0.3197	1097	264.195	227.814	35.99	0.6319
N89	N209	3	2011	1335.95	0.3318	1073	250.928	222.076	38.45	0.6232
N9	N209	1	2011	1211.33	0.257	950.1	176.715	188.549	40.09	0.6899
N9	N209	2	2011	1247.58	0.3317	789.6	162.421	242.341	59.58	0.5613
N9	N209	3	2011	1208.42	0.2746	1098	225.026	206.737	43.12	0.5575
N90	N209	1	2011	1228.18	0.2917	1155	256.158	205.159	35.83	0.5044
N90	N209	2	2011	1197.51	0.2681	1131	222.193	179.966	32.92	0.5528
N90	N209	3	2011	1197.42	0.2314	789.9	124.006	82.6274	36.46	.
N91	N209	1	2011	1292.63	0.3743	989.4	258.482	247.822	42.62	0.6624
N91	N209	2	2011	1298.26	0.3918	964.8	252.391	241.176	48.08	0.6052
N91	N209	3	2011	1298.65	0.3447	1080	262.644	212.864	37.92	0.6697
N92	N209	1	2011	1293.3	0.3466	924.4	213.032	216.068	46.9	0.578
N92	N209	2	2011	1281.61	0.3188	1058	251.907	241.091	41.08	0.6192
N92	N209	3	2011	1287.91	0.347	997	233.873	227.619	39.93	0.7468
N94	N209	1	2011	1301.97	0.3109	1160	262.002	232.41	40.96	0.5527
N94	N209	2	2011	1342.19	0.2988	1128	242.998	218.149	34.38	0.6985
N94	N209	3	2011	1379.42	0.2972	1033	211.092	195.082	44.64	0.5848
N95	N209	1	2011	1258.53	0.3161	1073	248.388	234.221	40.88	0.6207
N95	N209	2	2011	1239.65	0.3735	800.8	173.593	168.34	48.57	0.6905
N95	N209	3	2011	1260.26	0.3549	940.6	229.99	235.482	43.21	0.6665
N96	N209	1	2011	1295.36	0.3274	1037	237.462	164.382	34.13	0.6918
N96	N209	2	2011	1291.1	0.2631	1223	250.09	154.689	27.32	0.6306
N96	N209	3	2011	1292.04	0.2941	1090	243.63	171.254	27.68	0.602
N97	N209	1	2011	1215.99	0.3566	1190	321.21	274.947	35.2	0.5838
N97	N209	2	2011	1230.45	0.2997	1239	288.515	248.951	36.53	0.525
N97	N209	3	2011	1223.99	0.4038	1065	294.97	255.289	38.52	0.6112
N98	N209	1	2011	1178.58	0.3271	1154	281.168	253.705	37.11	0.5964
N98	N209	2	2011	1179.66	0.3174	1107	262.002	231.497	37.8	0.5911
N98	N209	3	2011	1208.62	0.3326	1150	273.837	287.586	42.49	0.5749
N99	N209	1	2011	1225.02	0.3191	1146	278.496	275.57	37.1	0.6231
N99	N209	2	2011	1182.2	0.4024	1025	279.59	242.514	36.56	0.7717
N99	N209	3	2011	1253.91	0.3244	1049	245.169	249.542	39.6	0.6525
N151	N209	1	2011	1237.09	0.3758	1040	279.76	305.759	48.72	0.549
N151	N209	2	2011	1205.21	0.3418	1126	287.377	281.14	42.91	0.5857
N151	N209	3	2011	1233.11	0.3425	1165	281.427	275.058	45.75	0.6312
N152	N209	1	2011	1265.25	0.3912	1082	311.24	288.301	33.38	0.5977
N152	N209	2	2011	1263.58	0.4401	979.5	290.178	285.889	35.71	0.5302
N152	N209	3	2011	1271.61	0.379	1054	276.835	204.196	37.43	0.647
N154	N209	1	2011	1286.63	.	.	.	.	.	.
N154	N209	2	2011	1301.68	0.4515	1036	312.56	204.196	50.99	0.5574
N154	N209	3	2011	1269.87	0.4354	1092	333.65	263.669	40.01	0.5671
N155	N209	1	2011	1214.53	0.383	1049	283.828	241.199	38.5	0.6739
N155	N209	2	2011	1241.43	0.4022	998.6	274.366	257.013	42.71	0.6743
N155	N209	3	2011	1238.61	0.3846	1073	288.83	234.467	34.19	0.739
N156	N209	1	2011	1236.28	0.4213	935.5	261.31	231.093	44.18	0.6921
N156	N209	2	2011	1256.33	0.3781	1054	278.135	226.974	37.21	0.6846
N156	N209	3	2011	1261.86	0.3708	1064	281.217	239.471	40.34	0.601
N157	N209	1	2011	1248.66	0.3508	1142	296.78	255.714	39.82	0.5641
N157	N209	2	2011	1300.49	0.3231	1230	304.896	261.074	36.45	0.5762
N157	N209	3	2011	1239.41	0.3609	1088	280.692	254.499	37.46	0.6803
N158	N209	1	2011	1264.11	0.31	941.8	197.635	154.358	33.51	0.815
N158	N209	2	2011	1272.9	0.264	962.3	175.542	147.349	30.57	0.815
N158	N209	3	2011	1229.1	0.306	880.5	180.472	164.016	35.83	0.7881
N159	N209	1	2011	1212.75	0.3268	1169	285.935	247.75	37.98	0.5833
N159	N209	2	2011	1223.64	0.3426	1054	262.34	267.808	42.58	0.5744
N159	N209	3	2011	1232.11	0.3248	1131	279.155	254.274	38.43	0.5961
N16	N209	1	2011	1369.54	0.3115	1029	237.852	172.04	30.32	0.6293
N16	N209	2	2011	1339.54	0.339	1009	242.803	161.629	35.36	0.5689
N16	N209	3	2011	1310.57	0.3883	957.1	242.358	183.903	28.21	0.6
N160	N209	1	2011	1280.88	0.3831	987.9	265.665	194.785	35.09	0.6282
N160	N209	2	2011	1298.99	0.3256	1122	274.208	182.673	26.74	0.594
N160	N209	3	2011	1278.45	0.3997	940.1	242.17	207.93	39.35	0.6024
N161	N209	1	2011	1269.37	0.3917	1004	259.548	221.535	39.28	0.7258
N161	N209	2	2011	1310.68	0.404	1042	274.202	200.896	35.99	0.7142
N161	N209	3	2011	1271.24	0.4233	1003	274.545	212.325	32.43	0.6928
N163	N209	1	2011	1196.07	0.3668	1100	293.048	215.299	34.53	0.6509
N163	N209	2	2011	1205.66	0.2929	1123	249.976	178.769	33.9	0.6274
N163	N209	3	2011	1203.57	0.2709	1238	288.097	232.126	39.16	0.478
N164	N209	1	2011	1245.47	0.4972	1009	326.565	278.522	40.62	0.677
N164	N209	2	2011	1222.17	0.4404	1070	340.587	301.329	40.67	0.5853
N164	N209	3	2011	1248.6	0.5378	924.4	308.036	304.435	44.31	0.7643
N165	N209	1	2011	1226.25	0.3616	1030	262.9	211.178	41.1	0.6247
N165	N209	2	2011	1213	0.3606	1044	261.425	204.125	41.72	0.5655
N165	N209	3	2011	1196.03	0.4325	954.7	270.591	214.489	41.39	0.6935
N166	N209	1	2011	1264.18	0.3411	1063	242.423	195.703	38.27	0.6873
N166	N209	2	2011	1278.5	0.3082	1095	246.502	181.339	35.87	0.6217
N166	N209	3	2011	1256.83	0.2664	1267	264.435	189.855	31.29	0.5968
N167	N209	1	2011	1184.98	0.2848	1179	266.113	287.208	28.55	0.6988
N167	N209	2	2011	1191.31	0.4046	829.6	225.688	283.665	34.29	0.6973
N167	N209	3	2011	1166.35	0.3401	951.7	233.468	264.999	36.2	0.7053
N168	N209	1	2011	1212.85	0.2944	1105	254.69	208.841	41.43	0.6174
N168	N209	2	2011	1218.29	0.3614	925.6	230.234	273.669	47.48	0.5646
N168	N209	3	2011	1213.05	0.3455	932.3	229.718	259.47	48.52	0.5725
N169	N209	1	2011	1286.98	0.2652	1135	220.057	157.373	33.66	0.6324
N169	N209	2	2011	1289.61	0.2949	1070	226.48	165.115	38	0.5075
N169	N209	3	2011	1330.81	0.3018	953.1	193.832	161.802	37.58	0.5814
N17	N209	1	2011	1214.5	0.2983	955.8	201.888	203.441	33.9	0.7219
N17	N209	2	2011	1258.24	0.3145	1093	247.802	234.793	35.8	0.6278
N17	N209	3	2011	1278.16	0.3208	1050	256.302	223.751	38.98	0.637
N170	N209	1	2011	1253.42	0.3391	1061	246.736	218.081	38.1	0.6082
N170	N209	2	2011	1278.39	0.3292	984.2	223.525	220.71	43.32	0.6524
N170	N209	3	2011	1246.04	0.27	1195	248.493	209.397	32.74	0.6259
N171	N209	1	2011	1307.12	0.4224	961	262.455	239.047	37.56	0.6923
N171	N209	2	2011	1314.5	0.4845	960.2	300.188	266.593	40.71	0.7752
N171	N209	3	2011	1280.97	0.4233	948.8	267.615	287.073	44.17	0.7239
N172	N209	1	2011	1295	0.3779	918.6	219.435	235.152	49.98	0.5837
N172	N209	2	2011	1282.33	0.3811	1020	263.14	251.693	44.31	0.6246
N172	N209	3	2011	1329.48	0.361	1048	256.178	236.786	43.88	0.6344
N173	N209	1	2011	1206.67	0.3929	1042	285.64	221.753	37.91	0.6572
N173	N209	2	2011	1248.65	0.3465	1132	295.378	227.442	29.47	0.5677
N173	N209	3	2011	1244.42	0.3437	1117	287.97	236.901	36.2	0.5959
N174	N209	1	2011	1240.52	0.4075	1049	297.89	294.681	44.32	0.6108
N174	N209	2	2011	1226.82	0.3616	1014	263.796	280.197	47.78	0.5649
N174	N209	3	2011	1230.18	0.3606	1005	260.822	278.012	46.25	0.6012
N175	N209	1	2011	1289.31	0.3137	1135	258.738	180.89	30.8	0.6674
N175	N209	2	2011	1265.34	0.445	885	230.722	182.709	35.55	0.6809
N175	N209	3	2011	1274.03	0.3767	1082	281.916	200.076	31.93	0.5921
N176	N209	1	2011	1224.17	0.3878	1207	345.62	254.814	35.67	0.5572
N176	N209	2	2011	1216.36	0.3849	1105	302.31	268.282	39.22	0.6143
N176	N209	3	2011	1273.3	0.3367	1182	292.348	212.597	34.34	0.4588
N177	N209	1	2011	1248.24	0.2497	1139	218.946	193.028	28.58	0.6322
N177	N209	2	2011	1248.47	0.3062	1083	229.526	168.466	28.91	0.6882
N177	N209	3	2011	1289.12	0.286	1080	212.167	181.865	31.95	0.7784
N178	N209	1	2011	1190.35	0.3287	1108	262.468	246.488	39.43	0.6132
N178	N209	2	2011	1225.59	0.3467	978	234.282	225.895	42.12	0.6981
N178	N209	3	2011	1223.28	0.2787	1281	276.543	223.597	26.12	0.6566
N179	N209	1	2011	1188.36	0.3143	1032	230.526	200.475	40.1	0.6418
N179	N209	2	2011	1195.84	0.2974	1085	234.848	187.826	35.49	0.5866
N179	N209	3	2011	1207.76	0.2739	1017	205.896	207.655	36.2	0.5724
N18	N209	1	2011	1236.96	0.3239	1071	254.456	212.625	39.58	0.6519
N18	N209	2	2011	1250.26	0.3402	1093	268.944	202.598	35.91	0.6542
N18	N209	3	2011	1245.86	0.342	1072	250.315	189.856	38.64	0.6611
N181	N209	1	2011	1225.55	0.3542	1036	251.366	276.394	45.93	0.5987
N181	N209	2	2011	1223.82	0.3458	828.2	181.768	267.37	53.09	0.6293
N181	N209	3	2011	1301.75	0.2798	999.7	186.821	189.187	48.74	0.5519
N182	N209	1	2011	1211.42	0.2779	1234	265.603	207.844	28.8	0.6392
N182	N209	2	2011	1215.92	0.3154	1100	266.268	234.105	37.82	0.6378
N182	N209	3	2011	1258.67	0.2925	1199	270.886	205.087	31.27	0.6371
N183	N209	1	2011	1273.27	0.3064	1126	263.494	226.943	33.87	0.6624
N183	N209	2	2011	1283.93	0.3295	1133	283.299	204.765	33.03	0.6593
N183	N209	3	2011	1291.24	0.4076	1050	294.232	259.037	40.44	0.6497
N184	N209	1	2011	1226.3	0.3122	1123	271.466	216.814	33.64	0.5854
N184	N209	2	2011	1249.21	0.4295	801.6	194.327	.	.	.
N184	N209	3	2011	1254.1	0.2827	858.4	166.446	196.261	44.89	0.6368
N185	N209	1	2011	1258.92	0.2807	1088	233.866	220.495	38.22	0.6208
N185	N209	2	2011	1250.47	0.2856	1103	240.83	196.038	36.14	0.6133
N185	N209	3	2011	1296.51	0.2931	1144	253.472	200.038	29.56	0.6663
N186	N209	1	2011	1220.02	0.3664	1088	268.9	218.625	39.27	0.6093
N186	N209	2	2011	1242.51	0.3916	1009	266.718	259.236	46.07	0.6861
N186	N209	3	2011	1216.09	0.3929	959.7	255.31	284.825	48.49	0.5817
N187	N209	1	2011	1257.39	0.2983	1135	258.623	207.326	33.62	0.6556
N187	N209	2	2011	1266.32	0.3084	1065	248.602	204.233	30.43	0.5926
N187	N209	3	2011	1292.02	0.2405	1288	262.957	206.86	33.44	0.6925
N188	N209	1	2011	1229.94	0.3209	1158	255.68	269.418	42.28	0.4771
N188	N209	2	2011	1203.62	0.3372	1049	245.684	261.435	42.92	0.5722
N188	N209	3	2011	1268.32	0.4123	1022	256.046	264.422	46.19	0.5806
N189	N209	1	2011	1258.5	0.3237	1274	314.28	219.354	32.89	0.5332
N189	N209	2	2011	1276.61	0.324	1201	287.69	243.28	35.26	0.5747
N189	N209	3	2011	1276.51	0.3871	1241	342.26	264.365	35.92	0.6578
N19	N209	1	2011	1251.21	0.3312	998.9	241.162	187.489	36.5	0.6629
N19	N209	2	2011	1260.68	0.3242	1038	245.388	176.424	35.74	0.5791
N19	N209	3	2011	1331.62	0.3342	1024	245.4	177.021	34.63	0.5933
N190	N209	1	2011	1296.95	0.3445	1082	271.14	248.127	40.34	0.5762
N190	N209	2	2011	1319.29	0.3495	1109	279.417	221.193	41.72	0.6337
N190	N209	3	2011	1316.36	0.309	1049	242.72	197.026	42.41	0.631
N192	N209	1	2011	1296.06	0.3511	1019	258.79	227.421	37.53	0.6543
N192	N209	2	2011	1315.12	0.3822	1010	270.194	244.993	42.61	0.5945
N192	N209	3	2011	1304.28	0.3759	997.5	263.157	235.612	42.73	0.5945
N193	N209	1	2011	1210.47	0.663	801.2	248.799	210.451	40.77	0.5673
N193	N209	2	2011	1219.1	0.3993	1088	296.598	202.262	35.01	0.5597
N193	N209	3	2011	1225.76	0.4221	997.8	274.48	214.787	37.5	0.5817
N194	N209	1	2011	1184.5	0.2901	991.3	209.01	239.392	45.09	0.6147
N194	N209	2	2011	1198.97	0.3379	851.1	192.182	232.716	47.17	0.5621
N194	N209	3	2011	1240.7	0.2702	829.8	161.588	264.863	55	0.5317
N195	N209	1	2011	1279.77	0.2727	1138	236.23	191.077	25.05	0.6158
N195	N209	2	2011	1276.19	0.2955	1129	254.565	210.266	32.74	0.6123
N195	N209	3	2011	1350.1	0.2627	1111	204.903	235.357	41.64	0.5826
N196	N209	1	2011	1238.44	0.3115	1187	283.342	249.047	37.22	0.4909
N196	N209	2	2011	1212.86	0.451	875.7	241.286	265.151	43.06	0.5519
N196	N209	3	2011	1250.85	0.4749	1000	304.387	251.569	44.08	0.578
N197	N209	1	2011	1258.58	0.3255	956	220.273	197.843	37.73	0.7006
N197	N209	2	2011	1260.14	0.3043	1083	241.118	189.255	36.05	0.6347
N197	N209	3	2011	1242.37	0.2921	973.1	202.532	185.263	36.54	0.7393
N198	N209	1	2011	1285.73	0.3885	1001	269.85	228.164	42.27	0.5949
N198	N209	2	2011	1298.58	0.3906	1014	275.142	241.988	34.46	0.6525
N198	N209	3	2011	1335.63	0.3637	1015	263.255	228.28	36.72	0.6183
N199	N209	1	2011	1284.79	0.3229	781.9	157.433	199.507	52.59	0.7649
N199	N209	2	2011	1312.66	.	.	.	.	.	.
N199	N209	3	2011	1320.69	0.3336	740.7	129.917	150.618	53.38	0.7677
N2	N209	1	2011	1228.35	0.2816	1133	248.15	228.671	44	0.557
N2	N209	2	2011	1262.37	0.3486	964.8	228.613	219.217	45.89	0.5498
N2	N209	3	2011	1252.41	0.3588	1013	249.635	211.251	36.34	0.5555
N20	N209	1	2011	1329.56	0.3332	1018	233.164	214.909	41.48	0.6622
N20	N209	2	2011	1312.93	0.2907	1096	231.218	198.442	36.38	0.6358
N20	N209	3	2011	1298.43	0.3441	942	220.556	201.898	43.85	0.6869
N200	N209	1	2011	1247.12	0.3318	918.3	220.231	255.758	44.31	0.655
N200	N209	2	2011	1252.41	0.3758	897.5	242.63	256.502	46.44	0.5474
N200	N209	3	2011	1265.41	0.3859	829	197.07	248.665	50.83	0.7951
N201	N209	1	2011	1177.57	0.3835	990.3	247.739	204.671	34.51	0.7503
N201	N209	2	2011	1172.73	0.3116	1085	248.333	210.818	36.04	0.6348
N201	N209	3	2011	1208.41	0.4878	878	241.355	218.215	41.22	0.6859
N202	N209	1	2011	1292.71	0.3422	1136	273.514	207.766	35.74	0.5918
N202	N209	2	2011	1247.22	0.3459	1123	277.03	208.095	33.61	0.6068
N202	N209	3	2011	1308.51	0.3638	995.2	252.178	235.218	36.28	0.7073
N203	N209	1	2011	1176.23	0.3661	1018	257.05	232.586	40.51	0.6763
N203	N209	2	2011	1183.47	0.3342	1206	294.847	196.528	31.98	0.6782
N203	N209	3	2011	1202.3	0.3917	978.6	259.372	245.775	41.83	0.69
N204	N209	1	2011	1286.4	0.3803	1077	301.545	207.87	51.18	0.6133
N204	N209	2	2011	1329.45	0.392	907.3	247.892	264.729	52.99	0.5682
N204	N209	3	2011	1318.48	.	.	.	.	.	.
N205	N209	1	2011	1226.91	0.3391	942.2	209.13	222.933	42.84	0.729
N205	N209	2	2011	1244.48	0.2924	1048	214.156	204.506	35.9	0.7396
N205	N209	3	2011	1272.92	0.2907	1023	205.304	193.294	45.08	0.5957
N206	N209	1	2011	1207.14	.	.	.	.	.	.
N206	N209	2	2011	1231.61	0.3739	971.5	245.875	257.481	46.92	0.6222
N206	N209	3	2011	1186.16	0.3742	1077	283.65	269.84	.	.
N207	N209	1	2011	1302.57	0.489	770.8	204.803	178.735	41.55	0.6245
N207	N209	2	2011	1308.17	0.4273	814.3	196.522	176.473	38.34	0.6112
N207	N209	3	2011	1277.38	0.2762	1111	221.965	175.596	39.69	0.6158
N208	N209	1	2011	1227.05	0.4404	1038	315.31	293.015	37.42	0.7033
N208	N209	2	2011	1191.91	0.3757	1071	295.3	278.59	34.12	0.7739
N208	N209	3	2011	1302.38	0.4229	987.5	286.624	278.887	42.86	0.7762
N209	N209	1	2011	1269.87	0.3895	1072	293.458	226.57	33.44	0.6516
N209	N209	2	2011	1276.3	0.336	1143	294.002	229.653	35.93	0.5705
N209	N209	3	2011	1255.96	0.3429	1121	286.5	218.964	33.4	0.6469
N21	N209	1	2011	1179.75	0.3863	1020	269.632	258.516	44.32	0.581
N21	N209	2	2011	1186.42	0.3659	956	238.71	263.788	48.73	0.5826
N21	N209	3	2011	1238.91	0.3836	963.4	241.972	284.132	52.1	0.5732
N210	N209	1	2011	1326.55	0.3059	1210	289.578	231.746	39.42	0.721
N210	N209	2	2011	1304.59	0.3184	1236	301.137	208.413	28.63	0.7196
N210	N209	3	2011	1351.39	0.3384	979.4	239.52	208.787	40.89	0.6814
N211	N209	1	2011	1256.12	0.318	1004	214.118	195.977	42.26	0.5831
N211	N209	2	2011	1231.62	0.2901	1051	217.403	200.977	44.29	0.5315
N211	N209	3	2011	1273.68	0.283	1114	235.757	205.225	39.68	0.5563
N212	N209	1	2011	1178.92	0.2752	986	206.818	238.96	45.69	0.5507
N212	N209	2	2011	1183.56	0.472	807.6	224.347	262.408	48.38	0.6784
N212	N209	3	2011	1189.4	0.3102	907.3	200.576	235.12	50.03	0.6189
N214	N209	1	2011	1164.53	0.3311	1092	257.562	211.03	31.97	0.5762
N214	N209	2	2011	1179.62	0.3174	1084	250.982	223.14	38.1	0.6135
N214	N209	3	2011	1153.9	0.2951	1023	218.365	185.384	39.95	0.6412
N215	N209	1	2011	1236.87	0.397	972.9	260.825	244.265	37.37	0.6081
N215	N209	2	2011	1272.78	0.3699	1069	278.222	258.71	34.96	0.5387
N215	N209	3	2011	1261.55	0.3378	1111	278.957	243.159	41.57	0.5657
N23	N209	1	2011	1166.66	0.2969	919.5	192.498	213.883	49.92	0.6306
N23	N209	2	2011	1195.1	0.3317	922.4	206.744	203.257	46.91	0.6666
N23	N209	3	2011	1230.45	0.2911	978.6	211.399	211.699	41.48	0.6434
N25	N209	1	2011	1228.7	0.3934	1019	261.208	210.031	36.74	0.6302
N25	N209	2	2011	1271.9	0.3548	1085	264.235	224.302	38.58	0.6371
N25	N209	3	2011	1231.53	0.4221	1088	289.41	243.521	40.41	0.661
N26	N209	1	2011	1246.67	0.3239	955	215.21	194.605	39.29	0.7105
N26	N209	2	2011	1268.98	0.2953	994.1	209.778	185.309	42.02	0.6286
N26	N209	3	2011	1242.47	0.3042	1054	222.268	171.549	25.9	0.7052
N27	N209	1	2011	1278.33	0.4019	1102	307.72	264.016	34.84	0.7133
N27	N209	2	2011	1258.37	.	.	.	.	.	.
N27	N209	3	2011	1298.48	0.4006	1081	308.502	240.988	33.75	0.6779
N28	N209	1	2011	1277.67	0.3107	1143	271.456	236.061	33.28	0.6627
N28	N209	2	2011	1272.61	0.3172	1160	278.15	233.249	30.72	0.6366
N28	N209	3	2011	1270.53	0.3368	1007	241.046	228.14	40.83	0.6326
N29	N209	1	2011	1265.1	0.3747	1028	268.572	234.233	36.2	0.6988
N29	N209	2	2011	1281.88	0.3724	1084	294.425	236.584	36.96	0.6516
N29	N209	3	2011	1313.44	0.3643	1126	300.012	220.88	32.5	0.6455
N3	N209	1	2011	1277.89	0.3735	1030	254.29	204.861	37.96	0.7073
N3	N209	2	2011	1254.6	0.3286	1033	241.132	204.987	38.67	0.6708
N3	N209	3	2011	1250.3	0.2979	1149	252.627	182.419	25.87	0.6624
N30	N209	1	2011	1203.43	0.2848	1086	240.622	193.98	32.42	0.6821
N30	N209	2	2011	1186.17	0.2236	826.8	123.989	84.5235	34.44	0.8254
N30	N209	3	2011	1222.29	0.4073	1080	321.824	288.466	37.29	0.594
N31	N209	1	2011	1337.49	0.3433	1111	287.854	232.88	32.27	0.6101
N31	N209	2	2011	1290.89	0.341	1073	268.862	200.708	39.73	0.6085
N31	N209	3	2011	1334.97	0.3049	1154	251.005	158.117	32.24	0.5954
N32	N209	1	2011	1234.76	0.3558	970.3	247.312	257.46	44.28	0.6433
N32	N209	2	2011	1234.66	0.3674	936.6	234.238	234.14	41.62	0.7486
N32	N209	3	2011	1247.52	0.3418	1119	281.83	221.796	34.77	0.6452
N33	N209	1	2011	1222.89	0.3237	1051	247.177	189.493	32.19	0.6493
N33	N209	2	2011	1233.94	0.3679	943.6	226.01	208.608	40.6	0.7764
N33	N209	3	2011	1211.22	0.3619	922.7	214.53	214.945	43.78	0.7896
N35	N209	1	2011	1263.68	0.2575	1113	215.738	188.615	36.83	0.6208
N35	N209	2	2011	1258.52	0.2756	1100	224.963	207.671	38.98	0.5998
N35	N209	3	2011	1261.96	0.2644	1156	233.325	215.259	37.78	0.5885
N36	N209	1	2011	1267.03	0.309	1040	238.057	221.096	40.34	0.6337
N36	N209	2	2011	1214.35	0.3313	964.8	215.897	225.183	46.3	0.5952
N36	N209	3	2011	1203.93	0.3673	993.7	245.078	215.344	40.98	0.6008
N37	N209	1	2011	1278.55	0.3796	994.4	265.813	273.909	44.34	0.645
N37	N209	2	2011	1256.27	0.3965	971.5	261.492	250.213	45.1	0.6462
N37	N209	3	2011	1294.84	0.4641	908.1	260.443	233.512	43.45	0.74
N38	N209	1	2011	1244.48	0.2952	1105	238.403	250.885	45.38	0.5491
N38	N209	2	2011	1249.14	0.3264	1021	235.535	242.755	44.29	0.6406
N38	N209	3	2011	1265	0.2502	1134	239.623	274.786	49.28	0.4834
N39	N209	1	2011	1280.66	0.3557	1042	267.698	229.101	37.29	0.6745
N39	N209	2	2011	1270.64	0.3263	1085	267.533	232.202	34.95	0.6672
N39	N209	3	2011	1283.4	0.367	1032	266.842	254.368	33.13	0.6046
N4	N209	1	2011	1236.05	0.3146	1086	252.508	185.338	33.54	0.6196
N4	N209	2	2011	1258.08	0.3484	955.5	219.21	194.123	42.31	0.7083
N4	N209	3	2011	1251.66	0.3245	940.9	208.86	199.996	43.47	0.6625
N40	N209	1	2011	1213	0.3091	1043	230.463	227.736	42.5	0.5835
N40	N209	2	2011	1266.32	0.3202	982.5	219.683	222.102	46.33	0.6078
N40	N209	3	2011	1218.79	0.3127	969.4	200.608	224.008	49	0.6351
N41	N209	1	2011	1250.13	0.3057	1057	230.008	225.092	46.6	0.5425
N41	N209	2	2011	1301.38	0.3245	970.1	203.95	197.711	47.98	0.5658
N41	N209	3	2011	1240.93	0.2606	951.2	176.028	104.569	31.49	0.6644
N42	N209	1	2011	1238.17	0.263	1147	224.704	155.116	33.13	0.6017
N42	N209	2	2011	1206.11	0.2445	1121	212.884	184.869	36.61	0.6819
N42	N209	3	2011	1243.92	0.3062	946.1	198.904	193.289	42.46	0.6843
N43	N209	1	2011	1291.54	0.3862	985.7	257.195	235.875	42.64	0.6761
N43	N209	2	2011	1329.98	0.3745	1041	277.428	219.957	36.9	0.6852
N43	N209	3	2011	1193	0.3224	1139	298.064	272.302	43.32	0.4059
N44	N209	1	2011	1276.83	0.2951	1223	284.25	191.626	29.06	0.6071
N44	N209	2	2011	1271.02	0.3291	1139	278.212	216.293	35.31	0.5877
N44	N209	3	2011	1266.67	0.3801	1009	247.537	216.997	38.73	0.7201
N45	N209	1	2011	1330.75	0.364	1169	304.377	182.715	28.76	0.5621
N45	N209	2	2011	1316.69	0.3393	1167	289.6	181.507	32.97	0.5948
N45	N209	3	2011	1357.86	0.3279	1099	266.717	184.491	32.23	0.6052
N46	N209	1	2011	1171.61	0.3864	1047	269.758	221.553	38.62	0.5984
N46	N209	2	2011	1191.15	0.3973	916.4	234.63	250.103	36.23	0.7273
N46	N209	3	2011	1187.74	0.3626	1014	253.604	251.645	43.75	0.6121
N47	N209	1	2011	1305.04	0.3119	1199	293.897	247.583	30.38	0.5821
N47	N209	2	2011	1292.15	0.331	1132	284.197	261.508	34.42	0.6546
N47	N209	3	2011	1306.62	0.3453	978.7	257.295	250.345	43.42	0.568
N48	N209	1	2011	1201.83	0.3189	1048	239.89	210.545	40.57	0.6428
N48	N209	2	2011	1191.25	0.3431	988.6	228.007	206.285	42.67	0.662
N48	N209	3	2011	1191.95	0.5561	896.2	236.722	212.88	34.4	0.6039
N49	N209	1	2011	1297.47	0.392	1003	257.344	196.222	39.93	0.6032
N49	N209	2	2011	1302.1	0.3866	1022	266.562	199.959	41.2	0.6389
N49	N209	3	2011	1318.04	.	.	.	.	.	.
N5	N209	1	2011	1292.26	0.3372	1128	278.284	198.309	32.71	0.611
N5	N209	2	2011	1272.94	0.4364	1032	285.9	213.034	30.47	0.5846
N5	N209	3	2011	1311.17	0.3018	1254	290.915	196.408	30.86	0.6612
N50	N209	1	2011	1166.22	0.3317	1108	263.58	218.445	38.82	0.6172
N50	N209	2	2011	1186.83	0.3533	1076	259.8	236.79	35.74	0.6288
N50	N209	3	2011	1200.51	0.344	969.6	217.618	227.789	39.81	0.655
N1	N209	1	2010	1131.73	0.3994	1133	349.115	248.539	34.17	0.559
N1	N209	2	2010	1089.48	0.3609	1088	281.57	198.721	33.92	0.6681
N1	N209	3	2010	1109.87	0.3419	1161	318.743	256.092	35.31	0.6049
N2	N209	1	2010	1102.06	0.3296	1019	237.268	186.744	39.21	0.6572
N2	N209	2	2010	1126.48	0.3945	927.3	227.773	197.852	34.9	0.5064
N2	N209	3	2010	1115.44	0.3067	1050	225.227	184.83	37.8	0.6644
N3	N209	1	2010	1193.42	0.3566	1061	268.39	207.85	36.2	0.687
N3	N209	2	2010	1135.97	0.4058	947.3	230.31	181.319	24.66	0.6524
N3	N209	3	2010	1150.8	0.3204	1038	234.935	201.267	41.73	0.6651
N4	N209	1	2010	1202.16	0.4188	904.1	241.083	202.757	42.48	0.725
N4	N209	2	2010	1134.99	0.3029	1068	233.857	159.116	31.82	0.6724
N4	N209	3	2010	1144.24	0.2916	1077	227.218	161.57	30.31	0.7051
N7	N209	1	2010	1098.27	0.2959	1129	255.882	208.225	32.5	0.5463
N7	N209	2	2010	1083.29	0.3348	881.5	195.582	185.185	40.57	0.5688
N7	N209	3	2010	1117.36	0.31	950	205.82	198.704	39.9	0.5509
N8	N209	1	2010	1108.72	0.3701	896.7	224.936	213.323	41.5	0.7495
N8	N209	2	2010	1070.67	0.2958	990.9	216.292	185.833	29.81	0.7624
N8	N209	3	2010	1116.18	0.3736	907.5	223.057	202.635	37.64	0.7112
N9	N209	1	2010	1143.69	0.2961	997.6	207.452	205.887	45.71	0.5906
N9	N209	2	2010	1139.47	0.3188	1028	227.882	202.193	42.19	0.5896
N9	N209	3	2010	1140.38	0.5227	904.1	217.334	212.97	51.14	0.5797
N10	N209	1	2010	1111.57	0.296	1054	229.347	179.218	34.9	0.6134
N10	N209	2	2010	1081.67	0.2594	1062	206.045	149.267	35.86	0.6351
N10	N209	3	2010	1085.65	0.3041	952.2	201.868	173.405	29.4	0.6037
N11	N209	1	2010	1139.44	0.3392	929.5	210.926	184.261	45.16	0.7308
N11	N209	2	2010	1125.39	0.2932	970.9	203.578	174.53	38.72	0.6793
N11	N209	3	2010	1157.38	0.3126	896	184.975	162.559	39.55	0.8135
N12	N209	1	2010	1081.55	0.3604	939.3	237.31	190.297	27.87	0.6891
N12	N209	2	2010	1075.07	0.3172	874	196.007	171.482	42.26	0.621
N12	N209	3	2010	1094.3	0.3542	933.5	220.26	172.766	38.25	0.7802
N13	N209	1	2010	1129.28	0.3331	1042	251.303	233.359	36.39	0.6502
N13	N209	2	2010	1132.36	0.3728	855.7	200.608	217.499	51.5	0.6029
N13	N209	3	2010	1116.79	0.3318	962.4	216.19	201.714	42.81	0.7584
N14	N209	1	2010	1170.11	0.3449	1124	268.51	198.404	36.5	0.6202
N14	N209	2	2010	1149.2	0.3198	1111	251.432	184.137	41	0.5751
N14	N209	3	2010	1143.3	0.2963	1042	222.527	186.001	41.55	0.7207
N16	N209	1	2010	1043.94	0.3097	1021	222.255	160.847	34.9	0.6567
N16	N209	2	2010	1054.77	0.2777	1021	196.45	133.224	32.48	0.6435
N16	N209	3	2010	1066.86	0.4266	870.6	215.455	.	41.75	0.8502
N17	N209	1	2010	1079.83	0.1961	1113	191.898	209.406	.	0.7073
N17	N209	2	2010	1079.99	0.2846	876.2	181.672	192.601	49.97	0.562
N17	N209	3	2010	1111.9	0.3514	856.6	193.279	203.288	50.3	0.6545
N18	N209	1	2010	1112.72	0.328	902	203.477	199.438	43.62	0.7102
N18	N209	2	2010	1102.89	0.3354	891.8	201.855	197.945	47.83	0.6865
N18	N209	3	2010	1128.77	0.3903	855.7	208.092	206.188	48.2	0.7261
N19	N209	1	2010	1152.08	0.3238	1103	266.96	170.112	25.29	0.5645
N19	N209	2	2010	1119.61	0.2948	1100	244.635	182.134	32.4	0.6335
N19	N209	3	2010	1116.34	0.3033	1045	245.556	177.322	27.67	0.6156
N20	N209	1	2010	1139.43	0.3266	1006	224.84	178.073	36.4	0.7278
N20	N209	2	2010	1117.36	0.2481	1085	224.942	201.591	37.73	0.5715
N20	N209	3	2010	1172.09	.	.	.	176.646	.	.
N23	N209	1	2010	1092.78	0.3074	793.6	160.132	191.159	51.62	0.7076
N23	N209	2	2010	1084.74	0.2643	845.9	155.686	178.329	50.66	0.6823
N23	N209	3	2010	1094.1	0.2582	866.3	155.175	172.831	47.46	0.7025
N24	N209	1	2010	1231.69	0.3823	1134	354.56	276.208	35.41	0.6163
N24	N209	2	2010	1151.16	0.3532	1014	268.797	215.519	38.8	0.6204
N24	N209	3	2010	1148.59	0.4246	992.3	289.238	278.128	43.24	0.6537
N25	N209	1	2010	1172.47	0.3831	853.3	190.404	239.628	50.3	0.7531
N25	N209	2	2010	1121.21	0.3356	864	183.241	.	39.2	0.7788
N25	N209	3	2010	1133	0.3467	1164	282.387	250.339	41.61	0.59
N26	N209	1	2010	1220.66	0.3627	885.8	210.69	216.256	41.75	0.6954
N26	N209	2	2010	1182.53	0.4435	803.9	193.498	177.36	36.96	0.8185
N26	N209	3	2010	1212.24	0.3369	928.3	208.63	170.813	34.72	0.855
N28	N209	1	2010	1184.11	0.3826	1013	265.19	209.806	40.8	0.8505
N28	N209	2	2010	1153.26	0.355	949.4	230.216	197.73	38.2	0.6951
N28	N209	3	2010	1160.17	0.4364	1010	295.17	.	.	.
N30	N209	1	2010	1143.64	0.3706	928.3	218.745	169.588	36.12	0.8663
N30	N209	2	2010	1098.21	0.272	922.5	184.436	166.017	40.82	0.6706
N30	N209	3	2010	1114.3	.	.	.	.	.	.
N31	N209	1	2010	1180.12	0.4258	1083	324.723	214.199	35	0.626
N31	N209	2	2010	1165.69	0.4804	960.1	293.98	249.877	41.6	0.636
N31	N209	3	2010	1137.5	0.4737	980.8	297.288	231.843	34.06	0.5883
N32	N209	1	2010	1047.78	0.3737	898.3	227.837	226.246	43.31	0.5868
N32	N209	2	2010	1043.86	.	.	.	.	.	.
N32	N209	3	2010	1076.94	0.306	798.9	166.628	177.026	51.28	0.7854
N33	N209	1	2010	1038.46	0.322	913.1	204.367	209.639	31.94	0.6438
N33	N209	2	2010	1048.88	0.1973	1117	187.377	152.053	26.5	0.7382
N33	N209	3	2010	1068.8	0.4489	747.8	165.151	167.136	.	0.8518
N35	N209	1	2010	1130.96	0.2586	1066	198.5	181.38	42.23	0.6037
N35	N209	2	2010	1161.31	0.3138	911.4	189.416	168.574	33.98	0.6024
N35	N209	3	2010	1120.56	.	.	.	174.609	32.89	0.6371
N36	N209	1	2010	1165.69	0.3297	909.7	207.814	247.954	51.8	0.5564
N36	N209	2	2010	1128.5	0.3311	982.7	227.213	229.053	42.05	0.6683
N36	N209	3	2010	1140.44	0.4451	855	224.432	219.89	51.84	0.6512
N37	N209	1	2010	1125.9	0.3279	1145	291.23	244.884	31.41	0.6648
N37	N209	2	2010	1143.61	0.5426	761.7	220.042	239.213	51.29	0.7412
N37	N209	3	2010	1233.7	.	.	.	.	.	.
N39	N209	1	2010	1090.06	0.3888	1131	308.703	230.375	31.83	0.6337
N39	N209	2	2010	1126.27	0.3883	1071	294.193	229.08	29.56	0.7694
N39	N209	3	2010	1145.05	0.4766	951.9	270.14	.	37.02	0.8864
N40	N209	1	2010	1142.18	0.3015	1136	256.257	234.297	35.3	0.6409
N40	N209	2	2010	1138.47	0.3054	948.3	197.273	213.926	47.53	0.6382
N40	N209	3	2010	1169.62	0.3187	1059	228.964	206.079	39.7	0.6753
N41	N209	1	2010	1224.54	0.3095	1062	225.82	203.755	40.93	0.6434
N41	N209	2	2010	1173.58	0.3337	1051	241.037	195.253	37	0.6766
N41	N209	3	2010	1188.45	0.3285	1064	238.343	176.656	32.75	0.6482
N42	N209	1	2010	1078.69	0.3136	1070	237.85	186.914	38.46	0.6559
N42	N209	2	2010	1086.4	0.3241	676.9	119.724	151.629	.	0.7372
N42	N209	3	2010	1088.54	0.4272	780.7	171.34	187.242	48.34	0.8825
N43	N209	1	2010	1178.58	0.4503	950.2	286.07	284.397	45.53	0.6614
N43	N209	2	2010	1154.93	0.3816	984.3	268.772	232.213	40	0.7389
N43	N209	3	2010	1153	0.2833	1151	287.983	276.871	41.15	0.6019
N44	N209	1	2010	1172.79	0.4064	1103	314.747	229.223	37.81	0.6337
N44	N209	2	2010	1190.91	0.3888	997.6	266.258	217.367	41.77	0.6374
N44	N209	3	2010	1150.97	0.4475	947.6	272.262	209.444	39.6	0.6008
N46	N209	1	2010	1197.7	0.4452	1013	299.69	269.74	34.92	0.6881
N46	N209	2	2010	1128.16	0.3448	1022	247.37	204.624	38.26	0.7637
N46	N209	3	2010	1183.66	.	.	.	.	.	.
N47	N209	1	2010	1069.89	0.4091	912.4	246.848	266.827	49.13	0.6261
N47	N209	2	2010	1088.03	0.3618	934.6	230.836	226.735	43.34	0.7179
N47	N209	3	2010	1084.71	0.4495	912.8	259.352	257.281	44.55	0.6602
N48	N209	1	2010	1087.92	0.3733	1018	263.234	199.35	32.25	0.671
N48	N209	2	2010	1045.95	.	.	.	189.024	.	.
N48	N209	3	2010	1092.24	0.3953	940.4	245.722	199.681	39.36	0.666
N49	N209	1	2010	1214.24	0.4299	917.6	259.113	210.458	.	.
N49	N209	2	2010	1164.32	0.3719	1028	268.517	197.759	.	.
N49	N209	3	2010	1157.22	.	.	.	.	.	.
N50	N209	1	2010	1152.38	.	.	.	.	.	.
N50	N209	2	2010	1132.96	.	.	.	.	.	.
N50	N209	3	2010	1152.33	.	.	.	.	.	.
N51	N209	1	2010	1217.29	0.3751	1014	272.243	232.556	39.5	0.6922
N51	N209	2	2010	1195.39	0.4402	999.9	289.933	218.888	29.94	0.6342
N51	N209	3	2010	1193.9	0.3863	1076	297.93	247.743	35.73	0.6932
N52	N209	1	2010	1176.37	0.3868	979.2	258.015	224.976	44.72	0.5275
N52	N209	2	2010	1133.65	0.4029	907.7	230.75	214.254	40.95	0.5654
N52	N209	3	2010	1155.66	0.3325	954.6	224.634	194.793	38.7	0.7037
N53	N209	1	2010	1127.05	0.3498	910.7	212.55	193.291	44.3	0.5916
N53	N209	2	2010	1161.29	0.323	1059	242.208	164.749	36.38	0.5478
N53	N209	3	2010	1151.76	0.2321	1116	229.88	196.097	37.11	0.5213
N57	N209	1	2010	1119.54	0.3468	964.9	227.864	240.316	46.04	0.6547
N57	N209	2	2010	1092.15	0.3303	1001	226.968	201.036	43.93	0.6449
N57	N209	3	2010	1056.82	0.3244	951.2	217.153	217.425	43.76	0.6829
N59	N209	1	2010	1185.21	0.4344	667	149.757	194.576	56	0.8455
N59	N209	2	2010	1088.61	0.2721	791.2	144.622	146.609	53.4	0.7132
N59	N209	3	2010	1053.1	0.3105	700.2	130.611	164.642	58.81	0.6787
N61	N209	1	2010	1079.74	.	.	.	.	.	.
N61	N209	2	2010	1071.25	0.2596	881.4	163.683	164.007	39.1	0.7029
N61	N209	3	2010	1042.57	0.316	814.2	171.45	185.84	32.7	0.6636
N62	N209	1	2010	1167.96	0.3758	1018	271.31	325.113	50.89	0.5146
N62	N209	2	2010	1152.59	0.4089	967.9	269.327	290.348	49.29	0.6087
N62	N209	3	2010	1162.8	.	.	.	317.531	.	.
N63	N209	1	2010	1146.7	0.3751	1063	292.645	203.792	38	0.6251
N63	N209	2	2010	1092.67	0.4139	1027	290.118	215.03	38.67	0.6449
N63	N209	3	2010	1092.49	0.3068	1185	283.21	162.85	.	.
N65	N209	1	2010	1156.77	0.367	918.7	213.653	202.577	45.36	0.6717
N65	N209	2	2010	1094.37	0.3027	882.2	187.936	189.281	45.92	0.6733
N65	N209	3	2010	1174.97	0.2747	1075	218.468	176.945	42.7	0.6256
N67	N209	1	2010	1198.13	0.3944	1048	287.73	269.809	39.03	0.6616
N67	N209	2	2010	1125.04	0.3541	1083	269.767	236.627	37.87	0.6766
N67	N209	3	2010	1142.01	0.3817	1084	285.82	203.448	28.06	0.6751
N68	N209	1	2010	1105.49	0.3148	924.2	204.132	244.264	50.7	0.5958
N68	N209	2	2010	1083.92	0.3199	924.9	206.773	257.746	53.38	0.5236
N68	N209	3	2010	1170.74	0.2844	1023	213.293	244.781	48.39	0.6719
N69	N209	1	2010	1099.63	0.3561	987.7	241.705	229.659	41.42	0.6416
N69	N209	2	2010	1046.22	0.3211	991	223.56	208.292	42.55	0.6413
N69	N209	3	2010	1075.19	0.3491	966.1	233.968	230.803	39.44	0.7275
N70	N209	1	2010	1150.17	0.3327	1053	269.837	182.544	26.84	0.5703
N70	N209	2	2010	1141.06	0.3636	955.9	247.924	180.491	39.64	0.6479
N70	N209	3	2010	1078.42	0.3383	995.8	241.8	164.83	33.55	0.6536
N71	N209	1	2010	1121.52	0.3199	949.6	206.344	168.575	40.9	0.8439
N71	N209	2	2010	1083.89	0.3002	930.5	193.676	162.111	37.79	0.7986
N71	N209	3	2010	1121.53	0.2839	968.2	191.622	181.042	33.98	0.7171
N72	N209	1	2010	1160.29	0.3289	1162	291.785	204.257	33.25	0.5186
N72	N209	2	2010	1128.52	0.3629	1121	293.342	208.377	28.75	0.4901
N72	N209	3	2010	1142.54	0.4374	1022	282.942	211.54	26.01	0.6177
N73	N209	1	2010	1176.28	.	.	.	208.657	48.52	0.8761
N73	N209	2	2010	1187.22	0.327	849.6	162.116	166.557	41.55	0.7952
N73	N209	3	2010	1159.06	0.2761	967.6	175.617	174.267	43.76	0.6191
N74	N209	1	2010	1219.91	0.4009	949.2	258.33	199.623	37.79	0.7567
N74	N209	2	2010	1233.38	0.3905	982.5	259.515	188.828	32.14	0.6231
N74	N209	3	2010	1237.23	0.3992	1040	274.96	199.146	33.96	0.5322
N76	N209	1	2010	1196.47	0.3148	1100	249.935	216.072	40.75	0.5108
N76	N209	2	2010	1197.78	0.2866	1271	289.07	187.468	34.35	0.5994
N76	N209	3	2010	1150.2	.	.	.	.	.	.
N78	N209	1	2010	1094.24	0.3422	990.4	221.145	202.607	43.24	0.6658
N78	N209	2	2010	1053.48	0.3107	1105	250.75	196.998	37.06	0.6024
N78	N209	3	2010	1069.03	.	.	.	206.281	26.04	0.6428
N80	N209	1	2010	1167.64	0.3157	1075	249.61	184.553	30.19	0.6205
N80	N209	2	2010	1081.91	0.3057	944.2	211.242	197.528	43.05	0.6023
N80	N209	3	2010	1075.02	0.3375	1031	237.287	177.821	38.26	0.5976
N81	N209	1	2010	1218.34	0.4168	981.1	262.52	206.495	39.37	0.7969
N81	N209	2	2010	1145.2	0.3474	934.8	228.018	184.722	31.85	0.7144
N81	N209	3	2010	1155.41	0.3241	961.4	222.542	212.515	37.75	0.798
N82	N209	1	2010	1086.42	0.2937	1012	220.21	195.563	37.34	0.6843
N82	N209	2	2010	1073.47	0.2915	1060	225.317	175.217	35.23	0.7181
N82	N209	3	2010	1062.88	.	.	.	.	.	.
N83	N209	1	2010	1154.56	0.2885	1113	286.057	248.471	37.89	0.5868
N83	N209	2	2010	1130.43	0.2327	988.8	222.243	216.669	44.54	0.4879
N83	N209	3	2010	1134.72	0.2074	1120	228.593	212.065	33.23	0.5339
N84	N209	1	2010	1214.84	0.3395	1077	272.379	251.608	35.6	0.6384
N84	N209	2	2010	1178.79	0.4028	1058	280.647	189.735	37.73	0.6246
N84	N209	3	2010	1221.49	0.3884	1044	268.41	185.645	37.98	0.6702
N87	N209	1	2010	1166.06	0.2901	1085	228.53	250.495	41.38	0.5448
N87	N209	2	2010	1146.9	0.2793	1008	200.213	219.531	47.48	0.5841
N87	N209	3	2010	1128.67	0.2443	1036	195.73	257.596	50.89	0.52
N89	N209	1	2010	1153.01	0.4033	1067	285.4	215.594	.	0.6169
N89	N209	2	2010	1113.63	0.2915	1110	250.554	233.306	40.13	0.5518
N89	N209	3	2010	1130.97	0.3192	1156	261.882	189.955	33.63	0.611
N90	N209	1	2010	1199.17	0.357	900	206.912	196.159	44.15	0.7397
N90	N209	2	2010	1181.93	0.3653	965.2	230.863	192.259	40.08	0.7315
N90	N209	3	2010	1184	0.3625	1032	233.885	192.303	39.48	0.6837
N91	N209	1	2010	1169.38	0.3756	799.8	203.55	231.918	46.33	0.6087
N91	N209	2	2010	1152.17	0.2809	799.9	161.049	214.084	54.54	0.6475
N91	N209	3	2010	1115.05	0.358	843.7	200.15	207.694	45.49	0.7062
N92	N209	1	2010	1214.72	0.3724	960.4	232.715	267.44	49.23	0.7362
N92	N209	2	2010	1167.28	0.3146	1095	251.637	221.488	35.16	0.7112
N92	N209	3	2010	1221.08	0.3919	938.4	214.188	254.251	49.52	0.9558
N94	N209	1	2010	1035.13	0.2595	1203	235.033	183.778	35.5	0.6694
N94	N209	2	2010	1020.82	0.2954	1033	213.888	171.81	34.11	0.7556
N94	N209	3	2010	1051.39	0.3756	912	206.548	190.387	42.05	0.7327
N95	N209	1	2010	1103.3	0.2594	1174	238.333	173.227	33.68	0.56
N95	N209	2	2010	1144.23	0.3149	1085	251.05	183.323	35.69	0.6203
N95	N209	3	2010	1150.63	0.3333	1059	247.677	199.18	40.94	0.6099
N96	N209	1	2010	1067.45	0.2962	1042	229.21	160.833	31.33	0.6879
N96	N209	2	2010	1054.27	0.2642	932.2	181.098	129.971	32.07	0.8336
N96	N209	3	2010	1072.01	0.3199	890	198.512	141.049	29.05	0.7051
N97	N209	1	2010	1196.12	0.3844	1089	297.167	244.451	36.09	0.6248
N97	N209	2	2010	1136.19	0.3737	1124	305.12	242.351	31.38	0.6725
N97	N209	3	2010	1151.37	0.3623	1164	313.365	242.696	37.69	0.649
N99	N209	1	2010	1065.55	0.3528	1050	270.588	224.75	39.12	0.614
N99	N209	2	2010	1026.24	0.2931	1067	239.556	224.382	38.74	0.605
N99	N209	3	2010	1092.45	0.3772	943.9	224.935	203.375	40.89	0.8178
N100	N209	1	2010	1040.84	0.2478	1056	204.032	172.712	40.25	0.5939
N100	N209	2	2010	1019.58	0.2729	979.7	195.532	164.224	38.69	0.685
N100	N209	3	2010	1070.26	0.3403	901.1	201.812	189.654	37.57	0.7362
N102	N209	1	2010	1125.89	0.3884	1194	338.583	244.758	.	.
N102	N209	2	2010	1109.37	0.4103	982.8	256.953	221.352	33.97	0.7528
N102	N209	3	2010	1099.36	0.4166	936.7	255.752	223.607	37.01	0.659
N103	N209	1	2010	1123.3	0.3477	949.6	219.221	172.754	37.84	0.7945
N103	N209	2	2010	1069.57	0.326	892.3	194.238	164.738	37.94	0.7804
N103	N209	3	2010	1099.13	0.2705	1065	223.078	185.679	33.33	0.7073
N104	N209	1	2010	1205.06	0.4145	852.9	218.083	210.023	45.78	0.806
N104	N209	2	2010	1199.83	0.3697	1035	260.97	195.041	33.87	0.5881
N104	N209	3	2010	1153.07	0.3548	1039	248.585	180.725	38.71	0.7184
N105	N209	1	2010	1145.31	0.4765	997.8	307.215	252.08	37.57	0.6808
N105	N209	2	2010	1115.09	0.4116	983.9	290.728	241.358	38.82	0.6731
N105	N209	3	2010	1126.33	0.4647	913.7	287.435	276.256	45.29	0.6324
N108	N209	1	2010	1206.33	0.4049	986.6	267.738	281.007	47.21	0.5672
N108	N209	2	2010	1155.79	0.3633	1002	252.88	261.006	46.7	0.5796
N108	N209	3	2010	1136.69	0.4609	1006	288.132	299.271	45.6	0.6803
N109	N209	1	2010	1159.36	0.4038	1014	273.518	276.117	44.18	0.66
N109	N209	2	2010	1161.48	0.3432	1040	256.812	243.184	37.74	0.6766
N109	N209	3	2010	1141.06	0.4641	965.7	268.914	281.619	46.12	0.6645
N110	N209	1	2010	1041.38	0.2843	1098	230.09	165.334	35.96	0.6245
N110	N209	2	2010	1024.33	0.2615	976.4	183.262	154.304	38.71	0.6426
N110	N209	3	2010	1080.43	0.2864	1006	202.85	154.914	40.39	0.6502
N111	N209	1	2010	1025.88	0.3655	1067	272.574	260.58	35.52	0.6532
N111	N209	2	2010	1057.19	0.4524	913.5	264.473	268.601	43.7	0.5555
N111	N209	3	2010	1078.88	0.3493	1049	250.462	226.21	31.61	0.5901
N113	N209	1	2010	1122.94	0.3515	967.9	240.573	205.239	45.25	0.4798
N113	N209	2	2010	1190.24	0.3969	929.2	240.115	211.865	43.49	0.6311
N113	N209	3	2010	1154.61	0.3408	1023	237.275	194.545	41.84	0.639
N115	N209	1	2010	1100.2	.	.	.	.	.	.
N115	N209	2	2010	1186.15	.	.	.	.	.	.
N115	N209	3	2010	1170.03	.	.	.	.	.	.
N116	N209	1	2010	1162.66	.	.	.	.	.	.
N116	N209	2	2010	1064.2	.	.	.	.	.	.
N116	N209	3	2010	1073.06	.	.	.	.	.	.
N117	N209	1	2010	1129.3	0.3072	1137	274.38	238.161	40.51	0.5274
N117	N209	2	2010	1119.37	0.3316	1040	252.617	220.262	39.72	0.6296
N117	N209	3	2010	1149.49	0.3668	1094	278.548	219.642	38.03	0.6585
N119	N209	1	2010	1144.03	0.4101	791.6	210.464	207.769	37.1	0.6857
N119	N209	2	2010	1092.65	0.3026	841.3	183.54	185.078	45.2	0.7411
N119	N209	3	2010	1120.73	0.6184	719.3	235.793	216.242	43.12	0.7482
N120	N209	1	2010	1102.55	0.4333	956.5	272.51	197.976	41.26	0.5817
N120	N209	2	2010	1046.6	0.2676	988	190.783	172.569	41.28	0.6774
N120	N209	3	2010	1090.82	0.3399	955.1	224.489	218.856	45.32	0.6492
N121	N209	1	2010	1120.44	0.4859	897	257.56	234.156	44.19	0.77
N121	N209	2	2010	1119.01	0.4273	970	261.538	213.703	40.37	0.7238
N121	N209	3	2010	1152.49	0.4845	997.6	293.252	230.35	35.82	0.7078
N122	N209	1	2010	1106.02	.	.	.	.	.	.
N122	N209	2	2010	1104.92	.	.	.	.	.	.
N122	N209	3	2010	1165.5	.	.	.	.	.	.
N123	N209	1	2010	1210.64	0.354	1203	321.78	250.183	38.06	0.2119
N123	N209	2	2010	1222.42	0.3524	1171	313.355	248.773	33.62	0.6092
N123	N209	3	2010	1222.44	0.4175	1097	315.05	231.75	37.19	0.6117
N124	N209	1	2010	1156.11	0.3336	1120	283.407	232.856	33.44	0.6541
N124	N209	2	2010	1127.3	0.3687	1070	283.783	226.608	38.48	0.5834
N124	N209	3	2010	1118.67	0.4034	959.6	267.84	268.302	43.67	0.6631
N125	N209	1	2010	1088.14	0.3204	1039	239.487	177.191	33.82	0.6614
N125	N209	2	2010	1032.6	0.2384	1038	205.994	172.095	34.76	0.6321
N125	N209	3	2010	1074.96	0.3204	994.7	221.006	170.658	38.25	0.6375
N126	N209	1	2010	1095.6	0.4291	796.4	204.737	185.835	33.15	0.6411
N126	N209	2	2010	1061.28	0.4643	850.4	222.116	225.937	43.22	0.6447
N126	N209	3	2010	1108	.	.	.	.	45.36	0.545
N127	N209	1	2010	1082.73	.	.	.	.	.	.
N127	N209	2	2010	1082	0.3359	1037	233.992	177.686	41.09	0.6816
N127	N209	3	2010	1075.03	0.32	1021	231.67	202.738	40.67	0.6229
N128	N209	1	2010	1139.19	0.2796	1147	257.06	228.753	36.01	0.7436
N128	N209	2	2010	1159.11	0.3942	1065	285.553	256.841	45.46	0.6105
N128	N209	3	2010	1180.64	0.3907	1051	258.367	.	39.61	0.6242
N129	N209	1	2010	1189.23	0.3644	1080	282.623	206.343	33.23	0.6621
N129	N209	2	2010	1178.28	0.4109	1023	278.027	224.1	40.4	0.6215
N129	N209	3	2010	1145.9	0.3665	1116	287.277	195.624	26.86	0.6877
N130	N209	1	2010	1133.14	0.3943	1019	266.37	212.055	36.84	0.7443
N130	N209	2	2010	1127.34	0.3094	1015	231.107	213.268	41	0.6409
N130	N209	3	2010	1170.49	0.3338	967.6	230.972	223.983	42.01	0.5339
N131	N209	1	2010	1094.3	0.319	1157	277.023	181.766	33.81	0.575
N131	N209	2	2010	1153.47	0.4843	888.9	245.952	200.679	41.25	0.7082
N131	N209	3	2010	1132.61	0.4147	968.5	267.95	221.819	39.06	0.6218
N132	N209	1	2010	1189.04	0.2778	1274	280.935	205.414	33.52	0.5882
N132	N209	2	2010	1146.58	0.3027	1107	246.61	186.095	39.13	0.5361
N132	N209	3	2010	1170.63	0.3596	1091	256.563	200.002	37.86	0.66
N134	N209	1	2010	1249.17	0.4069	1033	301.686	246.014	37.51	0.6854
N134	N209	2	2010	1204.4	0.3641	982.3	229.88	220.988	39.15	0.6666
N134	N209	3	2010	1222.34	0.4969	921.3	273.348	263.112	33.48	0.762
N135	N209	1	2010	1069.22	0.3117	1219	293.977	212.338	32.64	0.5739
N135	N209	2	2010	1074.81	0.3196	1096	254.292	217.293	38.76	0.5851
N135	N209	3	2010	1169.31	0.3579	1120	285.95	206.23	34.95	0.7641
N136	N209	1	2010	1133.94	0.3282	1097	260.407	222.494	36.36	0.6645
N136	N209	2	2010	1145.99	0.3592	1039	251.31	214.083	30.53	0.7855
N136	N209	3	2010	1176.04	0.3697	976.9	230.352	169.04	37.86	0.7049
N137	N209	1	2010	1181.69	.	.	.	185.553	47.64	0.7653
N137	N209	2	2010	1179.87	0.3539	1007	240.113	202.422	42.92	0.7896
N137	N209	3	2010	1185.09	0.3956	862.2	206.434	185.553	36.17	0.5783
N138	N209	1	2010	1236.07	0.4165	1008	289.723	245.952	42.19	0.6231
N138	N209	2	2010	1216.69	0.405	1060	316.127	271.017	41.36	0.6149
N138	N209	3	2010	1220.44	0.4643	870.9	249.34	269.112	50.01	0.6447
N139	N209	1	2010	1158.09	.	.	.	.	.	.
N139	N209	2	2010	1184.72	.	.	.	.	.	.
N139	N209	3	2010	1180.42	.	.	.	.	.	.
N140	N209	1	2010	1055.02	0.2901	1177	253.255	196.207	31.45	0.5968
N140	N209	2	2010	1118.74	0.3002	1184	267.137	233.328	37.28	0.5746
N140	N209	3	2010	1082.16	0.2748	1209	253.155	219.839	37.21	0.5438
N141	N209	1	2010	1120.54	0.3295	1067	251.09	240.836	39.77	0.6045
N141	N209	2	2010	1131.29	0.3921	944.4	234.032	227.133	41.34	0.7421
N141	N209	3	2010	1140.67	0.3647	949.6	232.993	296.151	53.75	0.5381
N143	N209	1	2010	1177.77	0.4038	908	228.3	225.825	35.67	0.7372
N143	N209	2	2010	1181.05	0.3706	879.1	205.444	216.728	40.88	0.923
N143	N209	3	2010	1230.42	.	.	.	219.205	33.24	0.6182
N144	N209	1	2010	1197.37	.	.	.	.	.	.
N144	N209	2	2010	1160.58	.	.	.	.	.	.
N144	N209	3	2010	1223.46	.	.	.	.	.	.
N145	N209	1	2010	1108.35	0.3948	994.5	270.875	241.76	38.22	0.7262
N145	N209	2	2010	1144.58	0.3131	1208	315.19	239.537	.	0.6832
N145	N209	3	2010	1149.91	0.4108	1033	294.79	224.002	31.22	0.7121
N146	N209	1	2010	1222.86	0.3161	1173	283.855	202.369	37.84	0.5706
N146	N209	2	2010	1141.14	0.3453	1121	268.723	210.889	41.51	0.583
N146	N209	3	2010	1243.38	0.4077	1004	254.907	197.414	42.1	0.5705
N147	N209	1	2010	1066.84	0.5119	851.3	234.512	200.142	36.98	0.7338
N147	N209	2	2010	1102.1	0.3243	894.8	188.256	184.429	42.31	0.6897
N147	N209	3	2010	1104.83	0.4169	935.8	231.298	220.187	43.9	0.7499
N148	N209	1	2010	1127.55	0.3528	961.7	235.398	185.546	37.5	0.6618
N148	N209	2	2010	1101.82	0.3535	1066	257.47	194.248	37.64	0.5069
N148	N209	3	2010	1092.22	0.3153	1165	261.962	207.587	33.79	0.638
N150	N209	1	2010	1244.4	.	.	.	.	.	.
N150	N209	2	2010	1163.94	.	.	.	.	.	.
N150	N209	3	2010	.	.	.	.	.	.	.
N152	N209	1	2010	1188.42	0.3082	1270	327.415	251.223	34.41	0.542
N152	N209	2	2010	1212.03	.	.	.	300.624	.	.
N152	N209	3	2010	1213.29	0.3441	1262	326.54	268.682	45.72	0.6936
N153	N209	1	2010	1161.07	0.4319	778.8	205.15	236.31	41.52	0.5769
N153	N209	2	2010	1155.84	0.3758	833.2	203.325	225.671	52.02	0.6127
N153	N209	3	2010	1186.33	.	.	.	.	.	.
N154	N209	1	2010	1172.27	.	.	.	.	.	.
N154	N209	2	2010	1128	.	.	.	.	.	.
N154	N209	3	2010	1186.42	.	.	.	.	.	.
N155	N209	1	2010	1101.32	0.3348	988.7	245.662	221.823	37.21	0.7184
N155	N209	2	2010	1073.1	0.3678	914.2	232.498	235.15	34.24	0.664
N155	N209	3	2010	1092.7	0.3932	804.9	201.308	200.84	38.41	0.5419
N156	N209	1	2010	1144.91	0.4083	1020	280.87	237.763	39.96	0.6622
N156	N209	2	2010	1126.52	0.4111	966.3	255.19	227.929	39.9	0.6758
N156	N209	3	2010	1144.45	0.3429	1108	290.235	259.501	38.13	0.5526
N157	N209	1	2010	1092.43	.	.	.	.	37	0.6468
N157	N209	2	2010	1118.77	0.4267	998.4	268.705	249.421	42.45	0.7137
N157	N209	3	2010	1099.4	0.4039	990.1	256.177	199.134	39.16	0.7284
N158	N209	1	2010	1109.88	0.24	1006	184.857	154.752	35.79	0.6025
N158	N209	2	2010	1073.27	0.2919	976.7	200.34	153.868	36.38	0.7467
N158	N209	3	2010	1077	0.3035	901.8	184.21	153.517	39.96	0.7784
N159	N209	1	2010	1145.01	0.3124	1242	282.94	183.902	33.34	0.5516
N159	N209	2	2010	1129	0.3795	1026	249.232	233.005	44.09	0.6362
N159	N209	3	2010	1139.82	0.3456	1062	257.707	218.578	40.41	0.6284
N160	N209	1	2010	1073.48	0.3053	1018	233.632	170.722	35.61	0.6404
N160	N209	2	2010	1042.48	0.3183	1007	230.748	158.069	37.92	0.6592
N160	N209	3	2010	1030.41	0.3204	1026	246.57	165.587	27.58	0.6271
N163	N209	1	2010	1162.57	0.4277	986.4	279.655	231.837	40.8	0.6656
N163	N209	2	2010	1154.1	0.4979	832.1	238.853	217.031	42.79	0.6168
N163	N209	3	2010	1115.19	0.312	1108	259.423	191.255	28.88	0.7397
N164	N209	1	2010	1109.62	0.564	911.8	314.662	288.211	41.02	0.76
N164	N209	2	2010	1086.61	0.6017	882.1	292.12	264.421	37.3	0.6906
N164	N209	3	2010	1123.42	0.4921	1003	326.565	269.685	39.45	0.7286
N165	N209	1	2010	1213.5	0.3778	970.3	236.561	194.56	42.65	0.6511
N165	N209	2	2010	1157.97	0.3134	1091	253.369	196.009	38.45	0.6301
N165	N209	3	2010	1171.6	0.3531	992.7	236.194	179.976	37.98	0.6021
N166	N209	1	2010	1155.26	0.574	788.2	231.674	231.638	44.28	0.8092
N166	N209	2	2010	1098.75	0.3706	914.4	227.22	199.292	42.44	0.6739
N166	N209	3	2010	1103.44	0.4475	879.4	222.836	204.853	46.26	0.7284
N167	N209	1	2010	1105.5	0.444	726.7	198.04	260.221	57.83	0.6694
N167	N209	2	2010	1066.32	0.3891	887	221.157	259.828	49.34	0.7025
N167	N209	3	2010	1191.34	0.4817	821.1	244.86	275.334	49.05	0.6952
N168	N209	1	2010	1266.8	0.3255	924.5	214.037	233.829	47.82	0.6102
N168	N209	2	2010	1224.45	0.3637	896.1	204.691	245.057	54.1	0.528
N168	N209	3	2010	1263.08	.	.	.	.	.	.
N169	N209	1	2010	1081.31	0.3255	871	184.615	167.515	41.38	0.6631
N169	N209	2	2010	1092.36	0.305	907.6	187.92	159.489	39.38	0.7084
N169	N209	3	2010	1082.18	0.2996	972.6	194.833	169.267	39.96	0.6531
N170	N209	1	2010	1106.03	0.2409	869.5	162.944	202.946	53.96	0.744
N170	N209	2	2010	1087.41	0.3278	852.8	180.477	187.499	49.97	0.6161
N170	N209	3	2010	1146.96	0.2778	1068	226.295	202.326	37.23	0.6445
N172	N209	1	2010	1112.41	0.4785	929.8	266.408	252.337	35.04	0.6399
N172	N209	2	2010	1096.14	0.3732	1075	283.77	244.219	35.43	0.6154
N172	N209	3	2010	1117.68	0.3995	1034	268.184	241.601	40.87	0.7056
N173	N209	1	2010	1059.36	0.3555	1042	273.288	225.63	36.48	0.6263
N173	N209	2	2010	1090.51	0.3981	968.9	263.928	233.695	41.26	0.6394
N173	N209	3	2010	1043.22	.	.	.	.	34.47	0.6212
N174	N209	1	2010	1231.53	0.5643	879.9	280.308	305.799	51.57	0.7024
N174	N209	2	2010	1208.5	0.4058	1028	291.985	295.727	44.27	0.6081
N174	N209	3	2010	1176.56	0.5004	1012	308.93	269.297	40.7	0.7326
N175	N209	1	2010	1143.68	0.3718	945.8	223.927	180.071	36.93	0.7421
N175	N209	2	2010	1201.42	0.3188	1269	297.01	169.031	21.1	0.7102
N175	N209	3	2010	1167.16	0.3196	1091	262.655	195.09	28.4	0.6273
N176	N209	1	2010	1167.12	0.4305	894.6	241.343	195.915	40.21	0.7926
N176	N209	2	2010	1116.56	0.4082	807.8	194.13	219.496	47.77	0.69
N176	N209	3	2010	1107.9	0.4086	870.7	218.983	227.304	41.51	0.7173
N177	N209	1	2010	1082.38	0.2317	838.7	131.57	167.65	52	0.6515
N177	N209	2	2010	1102.83	0.277	855.6	154.133	162.451	47.78	0.7805
N177	N209	3	2010	1115.11	0.2861	760.7	134.298	190.874	54.93	0.7938
N181	N209	1	2010	1088.53	.	.	.	.	.	.
N181	N209	2	2010	1165.06	0.3154	991.3	222.445	234.451	45.67	0.7663
N181	N209	3	2010	1149.93	0.266	1035	216.623	236.789	50.72	0.7581
N182	N209	1	2010	1098.22	0.3248	990.7	225.255	181.221	31.22	0.6888
N182	N209	2	2010	1097.49	0.3003	908	202.737	174.73	36.67	0.6665
N182	N209	3	2010	1057.41	0.3934	838	195.233	169.816	45.8	0.6585
N183	N209	1	2010	1103.09	0.3324	875.8	200.092	206.988	48.29	0.6527
N183	N209	2	2010	1099.09	0.3503	943.8	222.596	239.289	42.25	0.6426
N183	N209	3	2010	1102.81	0.2736	972.5	212.056	219.189	.	.
N184	N209	1	2010	1069.98	0.3683	711.4	160.392	190.52	55.02	0.7635
N184	N209	2	2010	1081.51	0.3255	842.8	183.15	192.954	49.29	0.6888
N184	N209	3	2010	1087.4	0.3683	874.5	213.382	210.518	48.22	0.6294
N185	N209	1	2010	1156.06	0.3023	1001	227.227	188.636	36.72	0.6945
N185	N209	2	2010	1150.8	0.2689	1123	236.343	216.163	31.48	0.6824
N185	N209	3	2010	1100.79	0.3379	978.1	230.088	196.08	39.27	0.7321
N186	N209	1	2010	1117.78	0.4051	991.7	268.283	235.514	42.1	0.5303
N186	N209	2	2010	1083.54	0.3582	1077	282.913	248.153	41.85	0.6555
N186	N209	3	2010	1150.89	0.415	1056	270.937	196.325	35.59	0.8587
N187	N209	1	2010	1120.36	0.2892	1043	241.102	203.826	32.35	0.7198
N187	N209	2	2010	1114.19	0.3404	977.2	248.595	215.954	38.74	0.6799
N187	N209	3	2010	1113.19	.	.	.	.	.	.
N188	N209	1	2010	1076.63	0.2749	982.8	187.138	174.233	45.88	0.5772
N188	N209	2	2010	1099.35	0.335	991.5	227.423	199.05	42.61	0.6891
N188	N209	3	2010	1067.9	0.2996	984.3	211.97	217.84	44.17	0.6359
N189	N209	1	2010	1206.66	0.4788	941.4	292.185	332.227	.	.
N189	N209	2	2010	1170.88	0.4202	1063	307.772	249.034	40.82	0.65
N189	N209	3	2010	1221.16	0.4267	1101	322.217	314.548	45.61	0.6287
N193	N209	1	2010	1171.44	0.2993	1225	290.735	198.55	.	0.6061
N193	N209	2	2010	1188.5	0.4169	866.5	222.224	194.072	48.19	0.7048
N193	N209	3	2010	1186.26	0.4919	977.9	288.048	228.464	44.25	0.5474
N194	N209	1	2010	1183.76	0.3015	874.7	179.202	224.056	52.06	0.6455
N194	N209	2	2010	1187.17	0.319	865.8	192.372	224.544	53.87	0.5177
N194	N209	3	2010	1240.9	.	.	.	.	.	.
N195	N209	1	2010	1127.1	0.3008	1029	225.942	192.087	38.28	0.5444
N195	N209	2	2010	1092.82	0.3591	968.3	227.972	190.824	42.43	0.6852
N195	N209	3	2010	1109.37	0.3185	1054	234.81	166.327	33.22	0.7293
N196	N209	1	2010	1191.83	0.4388	1102	331.67	236.108	37	0.6069
N196	N209	2	2010	1200.66	0.3674	1127	304.123	254.296	35.89	0.6213
N196	N209	3	2010	1217.3	0.3709	1158	307.9	225.464	32.12	0.5675
N197	N209	1	2010	1098.75	0.2897	1054	221.022	145.169	24.62	0.5823
N197	N209	2	2010	1115.69	0.2903	924.1	187.134	171.65	.	0.6636
N197	N209	3	2010	1145.34	0.341	990.1	220.315	155.553	25.72	0.6206
N200	N209	1	2010	1187.44	0.4022	944.1	254.335	254.45	44.31	0.7211
N200	N209	2	2010	1185.67	0.3626	981.7	250.76	243.362	43.71	0.6425
N200	N209	3	2010	1205.17	.	.	.	267.296	.	.
N201	N209	1	2010	1070.78	0.3064	1037	241.108	239.065	35.04	0.6393
N201	N209	2	2010	1072.93	0.3727	922.7	218.165	218.813	45.42	0.7498
N201	N209	3	2010	1059.16	0.4157	906.4	220.003	238.253	32.91	0.7029
N202	N209	1	2010	1115.7	0.3514	1059	272.45	216.175	34.19	0.6139
N202	N209	2	2010	1120.7	.	.	.	218.13	42.42	0.6617
N202	N209	3	2010	1100.18	0.3292	1126	274.535	208.162	32.28	0.6521
N204	N209	1	2010	1147.37	0.4431	965.9	290.178	290.517	44	0.6734
N204	N209	2	2010	1080.24	0.3622	1017	262.862	331.91	50.79	0.5407
N204	N209	3	2010	1089.17	0.4005	831.2	217.91	290.363	53.18	0.6867
N205	N209	1	2010	1126.69	0.4149	793.1	190.68	213.714	42.78	0.7132
N205	N209	2	2010	1119.01	0.3251	883.8	176.224	194.445	50.97	0.5683
N205	N209	3	2010	1106.02	0.3769	974	213.156	224.463	48.63	0.6753
N207	N209	1	2010	1227.61	0.272	1127	230.54	184.52	27.98	0.6244
N207	N209	2	2010	1173.06	0.2712	1126	221.303	165.539	28.96	0.6537
N207	N209	3	2010	1216.13	0.2646	1134	216.637	156.142	32.19	0.6701
N210	N209	1	2010	1061.83	0.3137	966.4	214.016	216.501	38.95	0.6515
N210	N209	2	2010	1081.31	0.28	992.4	196.48	184.973	36.55	0.7456
N210	N209	3	2010	1073.06	0.3331	1062	254.62	223.422	33.7	0.7296
N211	N209	1	2010	1169.21	0.3686	763.8	167.24	185.162	42.9	0.6084
N211	N209	2	2010	1122.97	.	.	.	.	.	.
N211	N209	3	2010	1138.26	0.267	955.1	180.743	165.848	46.17	0.5172
N212	N209	1	2010	1144.64	0.4367	990.6	277	202.801	33.76	0.602
N212	N209	2	2010	1152.46	0.4093	989.2	269.757	215.05	41.04	0.6695
N212	N209	3	2010	1143.33	0.5608	899.9	269.93	222.361	37.25	0.6078
N214	N209	1	2010	1074.83	0.2987	925.4	191.106	161.401	37.58	0.5934
N214	N209	2	2010	1073.43	0.3029	957	194.638	147.214	43.77	0.7185
N214	N209	3	2010	1087.44	0.2976	1026	221.037	173.59	35.44	0.7315
N215	N209	1	2010	1160.59	0.3713	965.7	238.933	229.601	45.35	0.6375
N215	N209	2	2010	1197.12	0.4193	805.7	201.867	252.799	52.25	0.5917
N215	N209	3	2010	1201.51	0.4686	1068	300.077	263.901	33.92	0.8157

## Sheet: Phenotypic+genotypic N209xMo17
	PHENOTYPIC TRAITS												MOLECULAR MARKERS
Genotype	GFD-2010	GFD-2011	MCPM-2010	MCPM-2011	MWC-2010	MWC-2011	KW-2010	KW-2011	KDR-2010	KDR-2011	KGR-2010	KGR-2011	MAIZE.5255.C5	ZM010356	AY105791_1	AY103863	DT06SNP329	CC759468	DT91	ZM066886_27	OS011512	AY107709	AY109348	AY103755	AY105061.1	AY103727	PM0176-340	DR826834	ZM009290	L37750-175	TAQKWS3708	PM0107DPOORLOCI	ZM022870_9	AY106901	AY103580	AY106175	AF043347_3	AZM4_102791	AY179881	X82633	AY108270	DT90SNP351	SM0040B	AY104574	AZM4_125066	ZM018741	AY105401	AY105094	DT134
N1	1099.56	1009.4	34.638	39.0812	237.768	243.903	294.949	281.928	0.623366	0.591922	0.38677	0.414682	1	-1	2	-1	2	2	2	0	-1	2	2	0	0	-1	2	1	0	0	0	0	0	0	0	0	0	0	0	-1	1	1	1	0	1	2	0	0	-1
N10	984.265	958.164	34.5991	43.7875	171.799	191.548	199.683	206.505	0.644508	0.608177	0.304629	0.289785	1	1	0	0	0	0	0	1	0	0	2	2	1	2	2	2	1	2	1	1	2	1	2	0	0	1	1	1	1	1	1	0	0	1	2	0	0
N100	966.429	.	38.5782	38.69	182.421	187.932	222.009	264.115	0.677409	0.642571	0.312165	.	0	0	0	0	0	0	0	1	0	0	1	0	2	1	1	1	0	1	0	0	1	0	0	0	2	2	2	2	1	1	1	0	0	0	1	2	2
N101	1111.8	.	36.0171	36.5251	270.477	215.664	328.997	323.306	0.618134	0.627549	0.44198	.	0	0	-1	0	0	0	-1	0	-1	2	1	0	0	-1	1	2	0	2	-1	2	2	-1	1	-1	1	1	-1	0	0	-1	2	1	1	2	1	1	2
N102	1032.2	1116.8	35.7413	35.0232	230.659	235.495	277.392	287.169	0.68231	0.647761	0.405013	0.369457	0	0	2	2	2	2	2	0	2	2	1	0	0	1	1	1	1	1	1	1	1	1	0	1	0	0	1	2	2	1	2	2	1	1	2	0	0
N103	949.345	978.545	36.8714	37.5809	176.56	185.495	200.475	217.238	0.741472	0.691161	0.3228	0.323243	0	0	0	0	0	0	1	0	-1	2	0	0	0	0	2	1	1	1	1	1	1	1	2	1	2	2	1	2	2	2	1	0	1	1	1	0	0
N104	970.405	1100.89	38.9457	37.752	198.133	196.17	234.576	251.136	0.697215	0.62865	0.375034	0.324042	0	0	0	0	0	0	0	2	2	2	1	1	2	1	1	1	0	1	0	0	0	0	1	1	0	0	0	0	0	0	0	1	2	2	2	2	2
N105	988.504	1049.92	39.3697	39.0115	249.814	243.075	285.655	281.142	0.659829	0.604342	0.43677	0.391413	-1	1	2	1	2	-1	2	1	2	2	2	1	2	1	2	1	0	1	0	0	0	0	1	1	2	-1	1	1	0	0	2	2	2	2	2	0	0
N106	1002.34	1082.05	38.7018	35.9832	219.007	204.826	252.165	267.665	0.659589	0.613347	0.374005	0.35084	0	0	2	2	2	2	1	0	2	2	2	1	0	2	2	2	2	2	-1	1	2	1	0	-1	1	2	1	1	1	2	2	2	2	2	1	1	1
N107	1029.71	1071.78	38.0302	39.546	231.879	262.3	271.379	271.592	0.649224	0.615996	0.391004	0.367752	2	2	2	2	2	2	1	1	0	0	2	2	1	2	2	2	2	1	2	1	0	2	1	1	0	1	1	0	0	0	0	0	0	0	2	0	0
N108	1006.99	1019.32	43.9642	44.5344	263.628	270.532	279.057	276.584	0.625032	0.606605	0.408471	0.398679	1	1	2	2	1	1	0	1	1	1	0	0	1	0	0	1	1	1	1	2	1	2	2	2	1	1	1	1	1	0	1	1	0	0	0	1	1
N109	1006.9	965.112	41.1377	47.2333	252.24	268.418	267.658	255.462	0.666303	0.609736	0.400975	0.402661	2	2	1	0	1	1	1	0	0	1	0	0	0	0	0	0	1	1	1	0	1	0	0	0	2	2	2	2	2	2	2	2	2	2	2	1	1
N11	927.456	1042.1	40.4794	34.5181	177.284	196.012	205.167	237.577	0.72742	0.642829	0.324487	0.334104	1	1	2	1	2	2	2	0	2	2	1	1	0	1	1	1	1	0	1	2	0	2	1	2	1	1	1	1	0	1	1	1	1	1	1	0	0
N110	987.907	1032.18	38.3769	38.6758	166.395	184.874	201.663	225.032	0.658867	0.625951	0.299497	0.30984	0	0	2	-1	2	2	-1	0	0	0	2	0	0	1	2	2	1	2	2	0	-1	0	0	0	0	0	0	0	0	0	0	1	0	0	0	1	1
N111	1013.58	1039.09	36.6792	43.6258	244.66	265.295	276.915	282.515	0.619012	0.554079	0.394684	0.40268	1	2	2	2	2	2	2	0	1	1	-1	0	2	0	0	0	0	0	0	2	0	2	2	-1	0	0	0	0	0	0	0	0	1	1	1	1	0
N113	968.343	979.239	42.0673	42.0439	203.411	205.805	233.4	240.823	0.615543	0.633489	0.364118	0.364512	2	2	2	1	2	2	2	2	2	2	2	2	2	2	2	2	2	1	2	2	0	2	2	2	2	2	2	2	2	2	2	1	1	1	0	0	0
N114	951.918	1124.36	39.9386	43.06	195.3	214.526	216.776	230.859	0.67868	0.645844	0.342697	0.296195	0	0	0	-1	0	0	0	0	2	2	1	0	0	-1	1	0	0	0	0	0	0	1	0	0	2	2	2	2	2	1	-1	1	2	2	2	2	2
N115	1046.97	1065.19	37.6069	40.4089	239.994	265.247	283.494	283.226	0.642681	0.612358	0.401724	0.383868	2	2	2	1	2	2	2	2	0	0	2	2	1	2	2	2	2	2	1	1	2	1	0	1	2	2	0	0	0	0	0	0	0	0	0	0	0
N116	875.557	933.42	41.8113	49.1691	159.395	194.367	163.179	180.77	0.707597	0.677128	0.295277	0.280757	2	2	0	0	0	0	0	0	0	0	0	-1	0	0	0	2	1	2	1	1	1	1	0	1	2	2	0	0	1	2	0	0	0	0	1	2	2
N117	1060.78	1085.5	38.6664	39.9271	225.287	236.733	265.346	271.033	0.624798	0.593589	0.356763	0.362077	1	1	2	2	2	2	2	1	2	2	1	1	2	1	1	2	2	2	2	2	2	2	2	2	0	0	0	0	0	0	0	0	0	0	0	2	2
N118	1057.6	1137	37.3464	38.0562	244.994	259.094	290.953	292.651	0.638657	0.563646	0.408322	0.357945	2	2	0	0	0	0	1	0	2	2	1	0	1	0	0	2	2	2	1	1	1	1	1	1	2	0	0	0	0	1	0	0	0	0	0	1	1
N119	839.104	998.022	40.8363	39.5633	200.457	224.923	223.302	248.514	0.713287	0.635551	0.412021	0.364309	2	2	2	2	1	1	2	0	2	2	2	1	0	2	1	0	2	0	2	0	0	1	0	0	2	2	2	1	1	1	1	1	1	2	2	2	2
N12	923.491	974.614	36.5311	41.0308	183.472	216.471	219.241	243.587	0.694873	0.675942	0.3474	0.362908	0	0	0	0	1	1	0	1	0	1	1	1	1	1	1	1	0	1	2	2	0	-1	2	2	-1	2	1	1	1	1	1	1	1	2	1	2	0
N120	961.656	1074.83	41.4116	37.7134	197.557	221.18	228.894	245.564	0.652097	0.627817	0.352421	0.321075	2	2	0	2	0	0	0	2	1	1	2	2	2	2	2	2	0	2	0	0	1	0	0	1	0	0	0	0	0	0	0	0	0	0	0	2	2
N121	971.915	1045.27	39.2047	39.2043	225.364	227.291	265.532	271.126	0.711943	0.626767	0.439759	0.385035	2	2	2	2	2	2	2	0	-1	1	0	0	0	0	0	1	1	1	1	1	1	1	1	1	2	2	2	1	1	1	1	1	2	2	2	0	0
N122	985.204	1058.36	39.122	36.4475	210.951	216.535	240.139	251.122	0.666076	0.604084	0.363366	0.336437	0	0	1	0	0	0	0	0	1	1	0	0	0	0	0	-1	0	0	0	-1	0	0	1	-1	2	2	2	2	2	1	0	0	0	0	0	1	2
N123	1123.46	1038.76	35.9565	40.8217	245.799	258.346	303.989	289.96	0.531658	0.598433	0.39428	0.418378	1	1	1	0	2	2	2	1	2	2	2	1	1	2	2	1	2	2	2	2	2	1	1	2	0	0	0	0	0	0	2	2	2	2	0	1	1
N124	1041.61	1078.88	37.8617	39.9231	239.576	250.514	280.491	286.793	0.641377	0.56017	0.38283	0.386056	2	2	2	1	2	2	2	2	0	0	2	2	2	2	2	1	0	0	0	0	0	0	0	0	2	2	2	1	1	1	0	0	1	1	0	1	1
N125	991.85	916.938	36.1825	44.1256	178.996	207.06	213.616	224.98	0.65988	0.728048	0.313304	0.386791	0	0	1	0	1	1	1	0	1	1	0	0	0	0	0	0	1	0	1	2	0	2	2	2	2	2	2	1	1	1	0	1	2	2	2	1	1
N126	874.674	988.173	39.9444	43.9703	200.12	207.86	217.511	229.1	0.636573	0.676213	0.403769	0.33773	2	2	0	0	0	0	0	1	0	0	2	0	1	2	2	2	1	2	1	1	1	1	0	2	2	2	2	2	0	1	0	0	0	0	2	2	2
N127	1003.37	1087.43	39.9137	34.4527	197.574	193.275	233.161	252.257	0.660957	0.605141	0.344521	0.335416	2	2	1	2	0	0	2	1	2	2	1	2	1	2	1	2	0	2	0	0	1	0	0	0	0	0	0	0	0	0	0	0	0	0	0	0	0
N128	1057.11	1029.94	39.4167	43.9335	233.644	239.07	261.431	255.652	0.662239	0.568728	0.367956	0.363427	2	2	2	2	2	2	2	1	2	2	-1	1	1	0	0	0	0	2	0	0	1	0	0	0	1	2	2	2	2	2	2	2	2	2	2	0	0
N129	1051.98	1068.25	34.0979	37.3654	215.368	238.322	270.624	273.3	0.659058	0.609444	0.387278	0.36072	2	2	0	0	1	1	2	0	2	2	2	0	0	1	2	2	1	2	1	2	1	1	2	2	2	2	0	0	0	0	0	0	0	0	0	2	2
N13	956.308	1067.11	42.0794	40.4906	212.741	241.393	235.646	257.118	0.674222	0.60773	0.353952	0.342746	2	2	2	1	2	2	-1	1	2	2	0	0	0	0	0	0	1	2	1	0	1	2	0	0	0	1	1	1	1	1	1	1	1	1	1	0	-1
N130	990.446	1094.49	39.2629	33.9529	213.578	213.306	242.112	255.638	0.652234	0.589069	0.355997	0.327618	0	0	0	0	0	0	0	2	-1	1	1	-1	1	1	1	1	2	2	2	2	-1	2	2	2	0	0	0	0	1	2	1	1	1	1	1	0	1
N131	996.748	1032.45	37.7448	32.4084	205.601	191.289	249.264	253.484	0.647808	0.595737	0.396488	0.353447	0	0	1	0	1	1	0	1	2	2	1	1	1	1	0	2	2	2	1	2	2	2	2	2	2	2	2	2	2	2	1	1	1	1	0	0	0
N132	1100.31	1036.14	36.768	38.9353	204.515	215.543	256.226	266.344	0.619342	0.614208	0.339962	0.37742	0	0	0	0	0	0	1	0	1	1	0	0	0	0	0	-1	0	2	1	1	2	1	1	0	2	2	2	1	1	1	2	0	0	-1	1	1	1
N133	916.847	1129.99	40.7986	35.1628	178.806	164.212	192.155	217.897	0.691968	0.634238	0.320912	0.27358	0	0	0	0	0	0	0	1	0	0	1	1	2	1	1	2	2	2	2	0	2	2	1	0	0	0	0	2	2	2	1	1	2	2	2	2	2
N134	986.991	1014.86	36.609	41.6982	236.186	225.026	264.13	267.224	0.69241	0.664674	0.411852	0.401938	1	1	0	0	2	2	-1	2	2	2	2	2	2	2	2	2	1	2	2	2	2	2	0	1	1	1	1	2	2	2	2	2	1	1	0	0	0
N135	1097.56	1080.33	35.6187	35.9441	216.648	217.688	267.157	272.634	0.648782	0.577232	0.35388	0.35713	1	1	1	0	-1	0	1	1	1	1	0	1	2	0	0	-1	0	0	1	1	0	1	1	1	1	1	2	2	2	-1	1	1	0	0	0	2	2
N136	1015.22	986.681	35.4106	38.5724	204.392	221.012	242.962	252.274	0.705328	0.642348	0.360419	0.384204	1	1	1	0	1	1	0	2	0	0	0	2	1	0	0	0	0	0	0	0	0	0	1	1	0	0	0	0	0	0	0	0	0	0	0	1	1
N137	945.444	1052.84	41.1549	36.0632	193.253	198.259	225.144	246.147	0.703533	0.641182	0.366345	0.344895	2	2	2	2	2	2	2	0	2	2	0	0	0	0	0	0	0	0	2	0	0	1	0	0	0	0	1	1	1	0	0	0	0	0	0	2	2
N138	990.678	899.5	42.5187	38.2501	249.761	248.156	270.64	248.736	0.639051	0.618022	0.417739	0.41427	2	2	2	2	2	2	2	1	2	2	-1	1	0	1	1	2	2	2	2	2	2	2	2	2	0	0	0	0	0	0	1	2	2	1	1	2	2
N139	952.418	1020.61	39.9259	48.4287	195.535	199.531	217.127	236.597	0.678495	0.691737	0.343003	0.336215	2	2	-1	-1	-1	-1	-1	-1	0	-1	0	0	0	0	0	0	0	0	0	2	0	1	0	-1	2	2	0	2	-1	-1	2	2	1	1	1	1	1
N14	1051.5	1035.78	39.0462	37.0413	196.593	208.356	243.683	262.218	0.65126	0.666673	0.340327	0.377154	1	1	1	0	2	2	2	0	2	2	2	2	0	2	2	2	0	2	0	0	0	-1	2	0	0	1	2	2	2	2	1	1	-1	2	2	0	0
N140	1119.7	1074.17	35.6392	37.1564	215.956	224.93	252.036	249.895	0.604461	0.556776	0.322742	0.327244	0	0	2	2	2	2	1	0	1	1	0	0	0	0	0	0	0	0	0	1	0	0	1	1	0	0	0	1	1	1	2	0	0	0	0	2	2
N141	981.687	1060.62	43.0831	38.4083	238.313	224.581	242.373	248.273	0.64442	0.629067	0.366406	0.324644	2	2	1	1	0	0	0	2	0	0	2	2	2	2	2	1	0	2	0	0	0	0	0	0	2	1	0	0	0	0	0	0	0	0	0	0	0
N142	937.79	909.181	40.2847	48.3971	188.658	221.839	206.86	212.615	0.684032	0.638662	0.333924	0.353405	2	2	2	2	2	2	2	2	2	2	2	2	2	1	1	0	-1	0	2	2	0	2	2	2	1	1	1	2	2	2	1	1	1	2	0	2	2
N143	919.037	1040.49	36.8376	38.5117	212.317	199.552	225.573	246.064	0.73624	0.678944	0.375151	0.362052	2	2	2	2	2	2	2	0	1	2	0	0	0	0	0	0	0	0	0	0	0	0	0	0	0	0	0	0	0	0	0	0	0	2	0	2	2
N144	1008.75	1021.65	38.5445	42.6646	222.024	251.476	256.667	252.222	0.65716	0.534049	0.377991	0.36299	2	2	2	2	2	2	2	0	1	2	0	0	2	0	0	0	0	0	0	0	0	0	2	0	1	0	1	2	2	2	2	1	0	0	0	0	0
N145	1059.96	961.433	35.4004	34.7073	234.527	222.601	279.566	275.935	0.69142	0.631434	0.385285	0.451937	1	1	1	0	2	2	2	2	0	0	2	2	2	2	0	0	1	0	1	0	1	0	0	0	1	1	1	1	1	1	0	0	0	0	0	2	2
N146	1066.17	1117.55	39.4874	36.0644	210.553	208.835	264.288	277.526	0.60434	0.590723	0.369856	0.363966	1	1	1	-1	2	2	2	0	2	2	0	0	0	0	0	1	2	1	2	2	1	2	0	2	0	0	0	0	1	1	1	1	2	2	2	0	0
N147	908.608	975.097	40.3134	40.5741	198.232	211.403	217.855	231.722	0.713875	0.693722	0.393759	0.344514	1	1	2	2	2	2	1	0	1	-1	0	0	0	0	1	1	0	1	0	0	0	0	1	0	1	1	0	0	0	0	0	0	0	0	2	0	0
N148	1029.63	1062.34	36.5266	36.4562	198.981	193.816	236.701	241.296	0.627792	0.620231	0.350884	0.317505	0	0	2	0	2	2	2	2	-1	2	1	2	2	1	2	1	1	1	1	1	0	1	2	1	0	0	1	1	1	1	1	0	0	2	2	2	2
N15	932.591	1032.4	40.4124	35.0139	186.211	175.274	203.211	223.583	0.686004	0.617067	0.330694	0.310975	0	0	0	0	0	0	2	2	1	1	0	2	1	0	0	0	2	0	2	2	0	2	2	2	0	0	0	0	0	0	1	0	0	0	0	1	1
N150	984.969	1027.19	39.1278	39.2013	210.84	219.838	239.974	250.049	0.666166	0.627556	0.36322	0.353505	-1	-1	-1	-1	-1	1	-1	-1	-1	-1	-1	1	-1	-1	1	-1	-1	-1	-1	2	-1	-1	2	-1	-1	-1	-1	-1	-1	-1	-1	1	-1	-1	-1	-1	-1
N151	1042.2	1082.02	37.7244	44.4433	237.747	272.445	280.14	277.83	0.644492	0.592457	0.398754	0.365906	0	0	1	0	1	0	0	2	0	0	1	1	2	1	1	1	0	1	0	0	0	0	0	0	2	2	2	2	1	1	1	1	1	1	2	0	0
N152	1176.42	1032.39	38.7643	36.4807	265.485	256.309	305.593	291.34	0.626102	0.590892	0.370162	0.407163	2	2	2	2	2	2	2	2	2	2	-1	2	0	2	1	0	0	0	0	0	0	0	0	0	2	2	2	2	2	2	0	0	0	0	0	2	2
N153	865.755	1016.68	44.0721	39.2891	214.27	209.09	218.849	235.669	0.636291	0.638289	0.381325	0.335974	2	2	2	2	2	2	2	2	-1	1	2	2	2	2	2	2	2	2	2	2	-1	2	2	2	2	2	2	2	2	2	1	1	1	2	2	2	2
N154	1070.95	1055.6	37.0189	43.5026	251.27	238.842	300.324	302.846	0.633603	0.574007	0.416613	0.428199	1	1	2	1	1	1	0	1	-1	0	1	1	1	1	0	0	2	0	2	1	1	2	-1	1	0	2	1	1	0	0	-1	0	0	0	0	0	0
N155	925.128	1025.08	36.736	38.8272	214.915	235.871	240.046	264.284	0.653763	0.674723	0.367663	0.381218	2	2	1	0	1	1	1	0	1	1	0	0	0	0	0	0	0	0	1	2	0	1	2	2	-1	2	2	2	2	2	1	1	1	1	2	1	1
N156	1023.69	1012.32	38.5708	40.4282	236.19	231.693	268.595	269.228	0.641192	0.644523	0.390958	0.388522	2	2	2	2	2	2	0	0	0	0	0	0	1	0	0	0	1	0	2	0	1	2	0	0	0	0	0	0	0	0	0	0	1	0	0	0	0
N157	1006.35	1112.27	38.7253	38.3704	227.091	249.273	268.999	279.92	0.685899	0.607093	0.406088	0.357224	0	0	0	0	2	2	1	0	1	1	0	0	0	0	2	0	2	1	2	2	2	2	2	2	0	0	0	0	0	0	1	2	2	1	1	2	1
N158	930.975	933.735	37.8674	34.9065	156.892	162.64	172.941	191.856	0.711356	0.763201	0.290887	0.29707	0	0	0	0	0	0	0	1	0	0	-1	1	1	0	0	1	1	1	2	2	1	2	2	2	2	2	2	1	0	0	0	0	0	0	1	2	2
N159	1072.07	1085.31	38.5868	39.7298	215.347	247.908	262.029	268.214	0.625531	0.592213	0.362438	0.346049	1	1	0	0	0	0	0	2	0	0	2	2	2	2	2	2	1	1	1	1	1	1	1	2	1	1	1	1	2	2	2	2	2	2	2	0	0
N16	954.161	990.013	36.8165	33.3246	164.947	180.045	207.765	232.371	0.710438	0.610671	0.339923	0.342688	0	0	-1	0	2	-1	2	2	-1	2	2	2	2	2	-1	0	2	1	1	-1	1	-1	-1	2	0	-1	0	0	0	0	2	2	2	1	0	2	0
N160	995.461	1006.45	34.5889	35.1786	177.46	199.445	230.26	249.923	0.656009	0.613679	0.332387	0.364512	0	0	0	0	0	0	2	2	-1	2	2	2	1	1	2	2	2	2	2	2	2	2	0	2	0	1	1	1	0	0	0	0	0	0	0	1	1
N161	996.355	1008.52	38.8485	36.8387	216.195	213.761	247.967	260.279	0.661854	0.684419	0.370293	0.394628	2	2	1	0	0	0	0	2	0	0	2	2	2	2	2	0	2	0	2	2	0	2	2	2	1	1	0	1	1	1	0	0	0	0	1	1	1
N163	979.835	1110.56	37.2851	36.8048	214.437	212.613	254.02	266.192	0.673419	0.593975	0.402173	0.329279	1	1	0	0	2	2	2	0	2	2	2	0	1	0	2	0	0	0	0	0	0	0	0	0	0	2	2	2	2	2	2	2	2	2	2	2	2
N164	981.02	1006	38.1369	41.3806	267.97	282.758	314.426	310.851	0.698382	0.649483	0.510588	0.470876	0	0	0	0	0	0	1	2	2	0	2	2	2	2	2	2	2	2	2	2	2	2	0	1	2	2	2	0	1	1	0	0	2	0	2	1	0
N165	1000.8	1002.47	39.0858	41.0938	196.105	211.393	239.819	255.293	0.644548	0.626346	0.356694	0.377661	2	2	2	1	2	2	2	2	2	0	2	2	2	2	2	2	0	2	-1	1	0	1	1	1	1	0	0	0	0	0	0	0	0	1	2	2	2
N166	891.407	1098.23	42.7281	36.2746	207.169	194.633	227.391	244.067	0.72082	0.633412	0.426245	0.319096	0	0	-1	-1	1	-1	2	2	2	1	0	2	2	2	1	1	2	0	2	2	2	2	2	2	1	1	1	0	0	0	0	1	1	-1	1	0	1
N167	862.555	984.936	48.5886	34.6244	243.106	259.546	234.281	241.541	0.687018	0.678937	0.412119	0.347227	0	0	2	1	2	2	1	2	1	1	2	2	0	2	0	0	0	0	0	0	1	0	1	0	2	0	0	0	0	0	0	0	0	0	0	0	0
N168	928.987	984.547	46.8507	44.507	221.208	236.098	226.474	237.139	0.619583	0.597553	0.352669	0.338719	1	1	2	2	2	2	2	2	0	0	2	2	2	2	2	2	2	2	2	2	2	2	0	2	0	1	2	2	2	2	2	2	-1	1	0	2	1
N169	909.012	1027.45	39.9335	37.2924	167.735	169.204	187.69	211.58	0.685529	0.595296	0.315688	0.296595	1	1	0	0	0	0	0	-1	0	0	0	0	0	0	0	0	0	0	0	0	-1	0	0	0	0	0	0	0	0	1	1	2	2	2	2	0	0
N17	935.823	1014.5	46.603	37.1365	194.132	213.247	200.156	226.94	0.660597	0.656618	0.298989	0.31637	0	0	0	0	0	0	0	2	0	0	1	2	2	2	1	0	0	0	0	0	-1	0	0	0	0	1	1	1	1	1	1	1	2	0	0	0	0
N170	924.15	1049.38	45.0272	38.545	191.678	210.11	201.142	229.448	0.678672	0.63264	0.30235	0.317708	0	0	0	0	0	0	0	1	-1	2	0	1	-1	-1	0	0	1	0	1	1	0	1	2	2	2	2	1	1	1	1	1	1	0	0	0	0	0
N171	1026.14	967.266	38.1177	40.6109	230.199	254.347	268.87	270.964	0.650576	0.695314	0.388789	0.425695	-1	-1	0	0	0	0	0	2	0	0	0	0	2	0	0	0	0	0	0	1	0	1	0	1	1	1	0	0	0	0	0	0	0	0	0	1	0
N172	1009.32	995.289	36.9148	44.6617	237.895	237.229	264.057	253.713	0.657852	0.613069	0.408296	0.375734	2	2	2	2	2	2	1	2	-1	-1	0	0	2	0	0	0	1	0	1	0	0	0	0	0	0	0	0	0	0	1	0	1	2	2	2	2	2
N173	1007.53	1070.45	37.114	35.7613	228.064	228.704	266.749	276.888	0.640677	0.607466	0.386458	0.367859	2	2	2	2	2	2	2	1	2	2	0	0	1	0	0	1	0	1	0	0	2	0	2	0	2	2	1	2	2	2	1	1	1	1	2	2	2
N174	996.823	1018.9	43.1042	44.6815	272.984	271.979	291.696	277.198	0.671604	0.593392	0.463616	0.384965	0	0	0	0	1	1	1	0	2	2	1	0	0	0	2	2	2	2	2	2	2	2	2	2	1	1	2	2	2	2	2	2	1	1	0	0	0
N175	1058.78	1021.25	30.7229	34.4177	191.84	196.543	245.7	253.213	0.687847	0.63898	0.351386	0.374669	2	-1	2	-1	1	1	0	1	0	0	1	0	1	0	1	1	1	1	1	0	1	1	2	0	2	2	2	1	2	0	0	0	1	1	1	1	1
N176	897.807	1117.41	41.6982	37.2358	212.717	237.229	244.447	281.697	0.715235	0.565394	0.401131	0.368322	1	1	2	2	2	2	2	0	1	1	2	0	0	2	2	1	0	1	0	0	1	0	1	0	0	0	0	1	0	0	0	0	1	1	1	0	0
N177	829.717	1058.95	48.8325	32.2268	166.005	178.918	158.107	205.249	0.736112	0.689406	0.277503	0.284485	1	1	0	0	0	0	0	0	1	1	0	0	0	0	0	2	2	2	1	2	2	1	1	2	2	2	2	2	2	2	2	2	2	1	1	-1	2
N178	985.911	1085.71	39.1047	36.8381	211.283	227.236	240.635	251.863	0.665809	0.646257	0.363804	0.331346	0	0	0	0	0	0	0	1	0	0	0	0	2	-1	0	0	0	0	0	2	0	0	2	-1	1	1	0	0	1	1	2	1	0	0	1	2	2
N179	940.851	1024.31	40.21	37.9277	190.092	198.852	209.005	223.928	0.682873	0.611111	0.33582	0.307475	0	0	-1	0	2	2	2	2	2	2	0	-1	2	2	0	0	0	0	2	2	0	2	2	2	1	0	1	0	0	0	0	0	0	0	0	2	2
N18	899.093	1049.89	44.5458	38.5263	196.797	201.589	212.905	242.749	0.703316	0.650126	0.349985	0.336405	0	0	1	0	2	2	2	1	2	2	1	0	1	0	0	0	0	-1	0	2	0	2	2	2	2	2	2	2	2	2	2	2	2	2	2	1	1
N181	985.436	959.204	45.0719	47.1715	218.051	232.817	218.703	218.363	0.728345	0.604728	0.318613	0.331771	-1	-1	2	2	2	2	2	2	2	2	2	2	1	2	2	2	2	2	2	0	2	1	2	0	2	2	2	2	2	2	2	2	-1	1	-1	0	0
N182	919.59	1123.25	37.9115	34.3459	180.765	211.979	215.798	248.677	0.678197	0.637076	0.343472	0.309237	2	2	2	1	1	1	1	2	0	0	1	0	1	-1	1	0	0	0	0	-1	0	1	0	1	2	1	1	0	0	0	0	1	1	-1	2	2	2
N183	937.811	1069.84	42.9433	36.7651	213.749	224.182	228.24	259.347	0.665006	0.648893	0.334341	0.348949	0	0	0	0	0	0	0	0	0	0	0	0	0	0	0	0	0	0	0	0	0	0	0	0	2	2	2	2	2	2	2	2	2	2	2	2	2
N184	840.39	935.796	48.0006	39.434	189.692	201.231	191.695	211.518	0.697722	0.624594	0.344899	0.335289	0	0	-1	0	0	0	1	1	-1	1	-1	1	0	1	1	1	1	1	1	1	-1	1	1	0	1	1	1	0	0	0	0	1	1	2	-1	2	-1
N185	1003.89	1075.75	36.2546	35.8886	199.009	206.033	224.635	238.843	0.698157	0.632528	0.323191	0.305344	0	0	-1	0	0	0	0	1	0	0	-1	1	1	1	0	0	1	0	1	1	1	1	1	1	0	0	0	0	1	-1	1	1	1	0	0	1	1
N186	1028.92	1012.73	38.9896	43.544	225.779	246.743	265.674	263.173	0.676451	0.621015	0.3934	0.38331	1	-1	-1	0	-1	1	1	-1	-1	1	2	-1	1	2	2	2	0	0	0	0	0	0	0	0	0	0	0	0	0	-1	0	2	1	2	2	-1	1
N187	989.79	1114.6	36.2317	34.2256	207.389	207.877	234.26	249.219	0.6941	0.640715	0.339871	0.304945	0	0	0	0	0	0	1	0	2	2	2	0	0	1	2	2	2	2	2	2	2	2	2	-1	2	2	2	1	0	0	0	0	0	0	0	1	1
N188	972.627	1049.74	42.6668	42.9548	196.984	248.536	224.934	243.946	0.651405	0.568139	0.323373	0.354352	0	0	-1	0	0	0	0	2	1	1	-1	0	2	0	0	2	0	0	0	0	0	-1	0	0	2	2	2	2	2	2	2	2	2	2	2	0	0
N189	1043.98	1179.89	40.7131	35.8507	281.545	244.027	305.1	302.463	0.637257	0.588778	0.437324	0.366338	2	2	2	2	2	2	1	2	0	0	2	2	0	-1	2	2	2	2	2	1	2	-1	1	1	2	2	2	2	2	2	2	2	1	1	1	0	0
N19	1041.12	1009.81	30.5352	36.6372	186.26	189.641	235.457	243.073	0.629571	0.615468	0.329398	0.338269	1	1	2	2	2	2	2	2	2	2	2	2	2	1	2	2	2	2	2	2	2	2	2	2	1	1	0	0	2	2	1	1	0	0	0	2	2
N190	993.369	1055.18	38.9218	41.1546	214.788	220.961	245.87	257.015	0.662985	0.615285	0.368435	0.344007	2	2	2	2	1	1	1	-1	-1	1	2	2	0	-1	2	0	0	0	1	2	-1	1	1	-1	1	0	0	0	0	0	-1	0	0	0	0	2	2
N192	1002.82	1003.58	38.6901	40.7371	219.232	231.834	252.501	259.019	0.659408	0.614892	0.374305	0.370313	0	0	-1	0	0	0	0	2	0	0	1	1	2	-1	1	0	0	0	0	1	0	1	0	1	2	1	1	1	1	1	1	1	1	-1	1	1	1
N193	1016.02	970.809	43.2204	38.2588	212.738	214.388	264.065	267.593	0.634681	0.581189	0.399184	0.460243	1	-1	-1	0	-1	2	2	1	2	2	-1	1	-1	1	-1	2	2	2	-1	2	2	2	0	0	1	1	1	-1	0	0	-1	0	-1	1	1	0	0
N194	887.293	909.097	48.5605	47.0646	203.601	230.417	195.739	200.971	0.63378	0.591082	0.321635	0.307044	2	2	2	2	0	0	0	2	0	0	1	1	2	1	0	0	0	0	0	0	0	0	0	0	2	2	2	2	2	2	1	1	2	2	2	2	2
N195	991.311	1085.93	37.9242	34.7365	187.202	210.379	221.645	232.295	0.664783	0.611626	0.336881	0.297977	2	2	2	2	2	2	2	-1	2	2	1	0	0	0	-1	0	2	0	2	2	-1	-1	-1	2	1	1	1	1	1	1	1	1	0	0	1	1	0
N196	1101.79	1018.33	35.0288	41.0775	241.014	252.093	297.277	280.158	0.61477	0.555448	0.403365	0.411347	2	2	2	-1	0	0	0	2	0	0	1	-1	2	1	1	2	2	2	2	0	-1	1	0	0	1	1	1	1	1	-1	1	1	-1	2	1	1	1
N197	964.048	993.587	29.7212	37.5552	166.269	192.382	203.098	220.716	0.647148	0.677101	0.318743	0.314398	0	0	0	0	0	0	0	0	0	0	0	0	2	0	0	0	2	2	2	2	2	2	1	2	2	2	2	1	1	1	0	0	0	0	0	0	0
N198	1008.11	1004.93	38.5601	38.3102	221.725	230.097	256.222	263.008	0.657401	0.619676	0.377594	0.379044	2	2	1	0	1	1	0	0	0	0	0	0	-1	0	0	0	2	0	1	1	1	1	0	2	0	0	0	2	1	1	1	0	0	2	0	1	1
N199	847.587	825.742	42.497	48.9986	146.242	172.389	143.548	165.811	0.718188	0.730671	0.277907	0.309072	2	1	1	0	0	0	0	-1	0	0	2	1	0	2	1	-1	0	0	-1	0	-1	0	0	0	1	-1	0	0	0	0	0	0	0	1	2	0	0
N2	983.214	1021.32	37.3432	41.6229	193.457	216.886	229.698	240.216	0.63382	0.575152	0.350571	0.336678	0	0	-1	0	1	1	0	-1	0	0	-1	0	0	0	0	1	0	0	0	1	0	1	1	1	0	1	0	0	0	0	2	-1	1	0	0	1	-1
N20	998.215	1006.06	37.4722	40.4731	187.385	204.461	216.04	228.596	0.668916	0.65388	0.317668	0.32836	-1	0	0	0	0	0	0	2	0	0	1	1	2	1	1	1	2	1	2	2	1	2	0	2	0	0	0	1	1	1	0	0	0	1	2	2	2
N200	968.842	908.55	41.9185	45.5586	238.69	243.02	243.055	233.268	0.681594	0.652945	0.379743	0.364283	2	2	-1	1	2	-1	-1	-1	1	2	2	0	-1	-1	1	0	1	0	-1	-1	-1	1	1	0	2	2	2	1	0	0	0	1	1	2	0	1	1
N201	955.596	982.844	37.7001	37.9015	221.113	211.107	231.497	242.7	0.693127	0.672114	0.364686	0.3821	0	0	-1	0	0	0	0	0	0	0	0	0	0	0	0	0	0	0	2	2	0	2	2	2	1	2	2	1	2	2	2	2	2	2	2	0	0
N202	1048.33	1060.03	36.3549	36.2986	215.484	218.858	256.303	262.09	0.651703	0.629229	0.357542	0.357984	0	0	0	0	0	0	0	2	2	2	2	2	2	2	2	2	2	2	2	2	2	2	2	2	2	2	0	0	0	0	0	0	0	0	0	0	0
N203	998.704	1046.48	38.791	38.5403	217.295	223.537	249.611	261.334	0.660966	0.66317	0.371745	0.365596	2	2	2	-1	1	1	0	1	0	-1	2	0	1	-1	1	1	2	2	2	2	2	2	1	2	1	1	1	-1	1	1	0	0	-1	1	1	1	0
N204	961.369	995.426	46.2218	48.4684	276.025	234.033	266.571	268.421	0.643848	0.598786	0.399503	0.385022	1	1	0	0	0	0	1	1	-1	1	1	1	0	1	2	2	2	2	2	2	2	2	2	2	0	0	2	1	1	0	0	1	1	0	2	0	1
N205	892.619	993.324	45.3554	41.0319	199.74	203.282	199.041	213.326	0.668243	0.675237	0.358868	0.313447	0	0	1	-1	1	1	2	1	2	2	-1	1	1	1	1	-1	0	0	0	0	0	0	2	2	0	0	1	1	1	1	0	1	2	2	2	2	2
N206	1014.06	1022.78	38.4146	43.4541	224.52	249.721	260.392	262.804	0.655148	0.619411	0.381286	0.373166	1	-1	2	1	-1	2	2	1	-1	-1	-1	0	1	-1	-1	-1	1	2	-1	1	1	-1	-1	1	1	1	1	2	2	2	-1	1	-1	0	0	2	-1
N207	1060.62	917.243	31.6794	39.9277	175.927	183.974	213.135	217.087	0.663848	0.622569	0.298045	0.37969	2	2	2	2	2	2	2	0	2	2	2	0	0	2	2	2	2	2	2	2	2	2	2	2	2	2	2	2	2	2	0	0	0	0	-1	2	2
N208	1048.32	1024.96	37.5737	38.528	240.63	270.349	284.439	287.58	0.642174	0.707795	0.402558	0.408481	1	1	1	0	1	1	1	1	2	2	1	1	1	0	0	2	2	2	2	2	2	2	2	1	0	0	2	2	0	0	0	0	-1	0	0	1	0
N209	1023.54	1081.53	38.1815	35.5529	228.975	226.157	267.043	277.836	0.651558	0.61889	0.387168	0.364524	2	2	2	1	2	2	2	0	2	2	-1	0	0	0	1	1	1	1	1	1	1	1	0	1	2	1	0	0	2	2	2	2	2	2	0	0	1
N21	1006.9	982.55	38.5899	46.4655	221.152	255.633	255.366	252.811	0.65786	0.589137	0.376838	0.377205	1	1	0	0	0	0	0	0	1	2	0	0	0	0	0	0	0	1	0	0	1	0	2	0	0	0	1	1	1	2	2	2	1	0	0	1	1
N210	988.157	1098.51	36.6607	37.1762	205.172	214.34	228.842	257.701	0.701416	0.684629	0.328291	0.330363	2	2	2	1	2	2	2	0	2	2	0	0	1	0	0	0	1	1	2	2	1	2	2	2	0	0	0	0	0	0	0	0	2	2	2	0	0
N211	876.067	1030.4	43.1003	41.6608	173.877	197.522	189.799	216.883	0.62005	0.583005	0.318202	0.303899	2	2	2	2	1	1	1	2	1	1	1	2	2	2	2	2	2	2	2	2	2	2	0	2	0	0	0	0	0	2	2	2	0	0	0	0	0
N212	968.576	923.497	37.1957	46.1986	213.965	238.515	251.951	231.391	0.64153	0.616091	0.437291	0.35816	2	2	2	2	0	0	-1	0	0	0	2	0	0	2	2	2	2	2	2	2	2	2	1	1	1	0	0	1	2	2	2	2	-1	0	0	0	0
N214	951.812	1039.74	38.7911	37.4764	168.796	203.851	204.847	232.07	0.686785	0.618876	0.314698	0.319876	1	0	0	0	-1	0	0	0	0	1	-1	1	-1	1	0	2	1	1	1	1	1	1	1	1	1	1	1	2	-1	2	0	0	-1	0	0	0	0
N215	962.081	1035.19	42.1145	38.4253	237.895	241.5	256.695	264.833	0.678101	0.583167	0.407605	0.370326	1	-1	-1	2	1	1	1	0	0	0	0	0	1	0	2	2	-1	2	0	0	1	0	0	-1	1	1	2	0	0	0	0	1	1	1	2	1	1
N23	846.216	942.06	47.4764	44.7878	173.209	200.834	169.107	200.34	0.704072	0.650167	0.288484	0.305306	2	2	1	0	0	0	0	2	0	0	2	2	0	2	2	0	0	0	0	1	0	1	1	1	2	1	1	0	0	0	0	0	0	0	1	1	1
N24	1044.68	1052.53	38.2492	38.9895	251.104	245.757	290.929	284.73	0.637257	0.601665	0.397712	0.395794	1	1	1	0	0	0	0	2	0	0	2	2	2	2	1	1	1	1	1	0	1	0	0	0	0	2	2	2	2	2	2	2	2	2	1	1	1
N25	960.933	1042.04	42.1841	38.9163	225.8	222.196	235.606	257.308	0.699163	0.637571	0.359796	0.380216	2	0	0	0	0	0	0	1	0	1	2	1	2	1	2	2	2	2	1	1	2	1	2	2	1	1	1	1	1	1	1	1	0	0	0	1	1
N26	885.422	990.843	37.9836	36.7593	185.086	186.825	199.045	216.521	0.761294	0.670481	0.364411	0.313726	1	1	0	0	0	0	1	1	2	2	-1	1	1	1	1	0	2	-1	2	2	2	2	2	2	2	2	0	0	2	1	0	0	0	0	0	0	0
N27	1046.39	1065.08	37.621	35.8746	239.723	247.395	283.09	289.463	0.642906	0.659897	0.401366	0.399034	2	2	2	2	0	0	0	2	0	0	1	2	2	2	1	1	2	2	2	2	2	2	2	2	1	2	2	2	2	2	2	-1	2	0	0	0	0
N28	988.046	1072.96	38.7569	36.0983	208.891	228.994	250.27	258.026	0.733053	0.63629	0.387506	0.33624	0	0	0	0	0	0	0	2	-1	2	2	2	2	2	2	2	2	2	2	2	1	2	2	2	0	2	0	0	0	0	2	2	2	2	1	0	0
N29	1019.75	1057.11	38.2748	36.2986	227.193	229.69	264.385	275.08	0.652991	0.649462	0.384816	0.373825	2	2	1	0	1	1	0	2	0	0	2	2	2	2	0	0	0	0	0	0	0	0	2	2	2	2	1	1	1	-1	2	2	0	0	1	1	1
N3	996.865	1046.91	34.9247	35.5132	199.287	201.806	235.23	245.754	0.672715	0.664315	0.363355	0.340628	-1	-1	2	1	1	2	-1	2	-1	2	-1	-1	2	-1	1	1	0	1	-1	2	1	-1	1	-1	2	2	1	2	-1	-1	0	0	-1	0	0	2	-1
N30	918.569	987.963	38.6501	35.9745	172.85	190.114	196.333	222.327	0.742647	0.684487	0.327802	0.311254	1	1	0	0	0	0	0	2	-1	2	2	2	2	2	1	1	0	1	0	1	1	1	2	1	1	1	1	2	2	1	1	2	1	-1	1	2	2
N31	1013.94	1083.74	36.609	35.9184	232.646	208.235	280.144	270.843	0.630078	0.603902	0.440717	0.349464	2	2	2	2	2	2	2	1	2	2	0	0	0	0	0	0	1	0	1	1	1	1	2	1	0	0	2	2	2	1	0	0	0	0	0	2	2
N32	883.817	998.128	44.7418	40.2098	194.874	227.17	211.866	240.637	0.687018	0.666903	0.339083	0.3498	0	0	1	0	0	0	0	2	0	0	0	2	2	2	0	0	1	0	1	0	0	-1	0	0	2	0	0	0	0	0	1	2	2	2	2	0	0
N33	918.101	969.137	32.3523	39.1716	176.306	200.762	194.305	221.875	0.731613	0.711847	0.325881	0.342701	1	1	2	1	2	2	2	1	2	2	0	0	1	0	0	0	0	0	0	0	0	0	0	0	1	2	2	0	0	0	0	0	0	0	0	2	2
N35	956.829	1080.99	36.8663	38.399	176.932	201.351	200.774	221.675	0.642287	0.614282	0.31079	0.284967	0	0	2	2	2	2	0	0	0	1	0	0	1	0	0	2	0	2	0	0	2	0	1	0	2	2	1	1	1	1	1	1	1	0	0	1	2
N36	926.266	993.061	45.9869	41.9855	219.651	216.738	224.647	233.861	0.645514	0.615705	0.36482	0.339715	1	1	2	2	2	2	1	1	1	1	1	1	1	1	1	1	1	1	1	1	1	1	1	1	1	1	1	0	0	0	1	0	0	0	1	2	2
N37	972.893	966.835	39.9348	43.3093	232.213	244.433	258.065	260.11	0.690591	0.658779	0.414255	0.402097	2	2	1	-1	1	1	0	1	0	0	1	-1	1	1	1	0	0	0	0	0	0	0	0	0	1	1	2	1	1	1	1	0	0	0	0	2	2
N38	979.9	1058.86	39.2521	44.8888	208.457	243.834	236.416	240.244	0.668085	0.576744	0.360072	0.311196	1	1	0	0	0	0	0	2	0	0	0	0	2	0	0	0	2	0	1	1	0	1	1	1	2	2	2	2	2	2	2	1	1	1	0	1	1
N39	1038.81	1038.8	33.5501	36.2162	229.946	236.619	272.834	267.455	0.730526	0.636432	0.411663	0.361487	2	0	0	0	0	0	0	0	0	0	0	0	0	0	0	0	2	1	2	2	2	2	0	1	0	0	0	0	0	0	0	0	1	2	1	2	1
N4	989.798	988.436	35.5683	39.8547	181.155	196.47	219.536	229.01	0.697577	0.65468	0.343583	0.333761	1	1	2	1	0	0	1	1	0	0	1	1	1	-1	1	2	2	2	2	2	2	-1	-1	1	1	0	1	-1	0	-1	-1	1	1	1	1	1	-1
N40	1012.39	992.031	40.0982	44.6126	210.235	219.483	223.556	225.239	0.663434	0.615082	0.32633	0.324226	0	0	1	0	1	1	2	0	-1	0	-1	0	0	0	1	2	1	2	1	0	2	-1	0	0	2	2	1	0	2	2	2	2	2	2	0	2	2
N41	1016.72	987.143	37.1319	41.5937	191.857	183.774	217.346	216.207	0.667631	0.60321	0.334074	0.310784	2	2	2	2	2	2	2	0	2	1	2	0	1	0	2	2	2	2	0	1	-1	1	1	1	1	-1	0	0	0	0	0	0	0	0	0	2	2
N42	856.272	1040.19	42.4338	38.0609	172.228	179.707	179.916	208.344	0.743556	0.655093	0.341681	0.283452	0	0	1	0	2	2	1	0	0	0	0	0	0	0	0	2	1	1	1	1	1	1	1	1	2	2	2	2	2	1	0	0	0	2	2	0	1
N43	1024.71	1040.68	40.7342	40.7131	252.296	239.838	274.6	273.275	0.665344	0.593575	0.382934	0.369837	2	2	0	0	0	0	0	1	0	0	1	1	2	1	0	0	2	2	2	2	2	2	1	2	0	0	0	0	0	0	0	0	0	0	0	1	1
N44	1012.58	1090.07	38.8912	35.6381	220.825	214.13	266.494	266.71	0.637329	0.629887	0.407286	0.349518	1	1	2	-1	2	2	2	2	2	2	1	2	2	2	1	2	2	2	-1	2	2	2	2	2	2	2	1	1	1	1	1	1	1	1	0	-1	1
N45	1005.77	1104.24	38.6174	33.2983	220.625	194.285	254.578	271.436	0.658286	0.595269	0.376141	0.352748	0	0	0	0	0	0	-1	0	0	0	0	0	0	0	0	0	1	0	1	0	1	1	0	0	0	0	0	0	0	0	2	2	2	2	2	1	1
N46	1009.99	992.483	36.662	39.6315	230.104	236.543	259.903	255.628	0.703533	0.63629	0.393413	0.380787	1	1	1	-1	1	1	1	2	1	1	0	0	1	0	0	0	0	0	1	1	0	1	1	1	0	0	0	0	0	0	0	0	0	0	0	0	0
N47	943.488	1073.41	43.5345	36.9666	238.299	244.309	254.295	267.013	0.669329	0.605446	0.398624	0.342701	0	0	0	0	0	0	0	1	0	1	2	2	1	2	2	2	2	2	0	0	2	0	2	2	0	0	0	1	2	2	0	2	2	2	2	0	0
N48	972.956	978.577	36.609	39.406	199.28	211.014	237.351	239.026	0.671022	0.632652	0.37338	0.391743	2	2	2	2	2	2	2	0	2	1	2	0	0	0	2	1	0	1	0	1	1	-1	1	1	1	1	2	2	2	2	1	1	1	1	1	2	2
N49	978.818	1005.83	38.7733	40.5099	209.031	207.063	250.117	256.577	0.660694	0.620844	0.392567	0.381516	0	0	0	0	0	0	2	2	1	1	0	0	2	0	1	0	0	0	0	0	0	1	1	0	0	1	1	1	1	1	1	2	1	2	2	1	1
N5	1011.31	1099.58	38.4816	33.3152	223.227	208.88	258.465	271.768	0.656186	0.617236	0.37958	0.363979	-1	-1	2	1	2	2	1	2	-1	2	-1	1	0	-1	-1	2	2	2	2	2	2	-1	1	-1	0	0	2	2	2	-1	1	1	-1	-1	2	2	-1
N50	979.066	1032.64	39.2726	38.566	208.064	223.458	235.832	244.746	0.668401	0.631041	0.359554	0.347503	1	1	0	0	2	2	2	2	2	2	2	2	2	2	2	2	0	2	0	0	0	0	1	0	0	0	0	0	0	0	0	1	1	1	1	2	2
N51	1023.14	971.586	35.2995	36.2396	230.807	212.475	269.452	266.858	0.670168	0.693492	0.399549	0.41905	1	1	1	0	1	1	1	2	2	2	2	2	2	2	2	2	2	2	2	2	2	2	2	2	2	2	1	1	1	1	1	0	0	0	2	1	1
N52	953.704	1009.39	40.4424	39.7031	209.468	213.489	238.644	250.48	0.625177	0.613483	0.372794	0.364955	2	2	-1	-1	2	-1	-1	0	2	2	1	0	-1	0	1	1	1	1	1	1	1	-1	1	1	0	-1	0	1	1	1	-1	1	1	1	1	0	0
N53	999.3	1089.24	38.8994	34.1106	188.479	188.631	222.583	237.156	0.597282	0.579827	0.321635	0.304546	1	1	0	0	0	0	0	2	0	0	2	2	1	2	2	2	2	2	2	2	2	2	2	2	0	0	0	0	0	0	0	0	0	1	1	2	2
N54	1084.86	1112.06	36.6779	39.3189	257.809	273.503	310.086	307	0.628339	0.595499	0.425249	0.409946	2	2	1	0	1	1	1	0	2	2	0	0	2	0	0	0	0	0	0	0	0	0	2	0	1	1	1	2	2	2	2	2	-1	2	2	2	2
N56	1039.49	1101.67	37.7908	42.2454	236.478	252.283	278.245	277.712	0.645514	0.533141	0.39708	0.357193	2	2	2	2	2	2	1	0	1	1	0	0	1	0	0	0	0	0	0	0	0	0	2	1	0	0	0	2	1	1	1	0	0	0	2	0	0
N57	968.077	1044.37	42.8628	39.1749	213.729	242.393	234.192	252.366	0.667928	0.650167	0.345824	0.35567	2	2	0	0	0	0	0	0	0	0	0	0	0	0	0	2	2	1	1	1	1	1	1	1	2	2	2	2	2	2	2	2	1	1	0	0	0
N58	1022.44	1001.89	38.209	40.0626	228.458	240.559	266.276	267.559	0.651977	0.616457	0.38649	0.407625	1	1	1	0	1	1	1	2	0	2	1	2	2	2	1	1	1	1	-1	2	1	2	2	2	0	2	2	2	2	2	0	0	0	0	1	2	2
N59	758.139	905.986	52.3824	42.2746	159.511	167.897	144.502	178.072	0.741093	0.77638	0.320104	0.300716	1	1	0	0	1	1	0	0	0	0	1	1	0	1	1	0	0	0	0	0	0	0	0	0	2	2	2	2	2	1	0	2	2	0	0	2	2
N6	940.075	918.589	40.2285	45.1394	189.73	216.841	208.464	216.514	0.683163	0.666768	0.335344	0.362584	1	1	1	0	1	1	1	0	1	1	0	0	1	0	0	1	2	2	2	1	2	1	1	2	0	0	0	0	0	1	0	2	2	2	2	2	2
N60	993.523	1048.31	38.918	40.0638	214.862	235.361	245.979	254.169	0.662926	0.621335	0.368531	0.338168	2	2	0	0	0	0	-1	2	2	2	-1	2	2	2	1	0	0	0	0	0	0	0	-1	-1	0	0	-1	-1	1	1	0	2	2	2	1	2	2
N61	880.67	1016.49	36.8848	39.0073	178.965	222.114	199.384	235.783	0.686632	0.634013	0.30913	0.333501	0	0	1	-1	1	2	2	2	2	2	1	2	2	2	1	1	1	1	-1	1	1	1	0	0	1	2	1	1	0	0	2	2	1	1	1	1	1
N62	1009.6	1027.19	45.6504	46.9606	283.855	281.655	281.235	264.633	0.602924	0.546863	0.400741	0.362819	1	1	0	-1	0	0	0	1	0	0	1	1	1	1	1	1	2	2	2	0	2	0	0	0	0	0	1	0	0	0	2	0	0	0	0	1	1
N63	1053.76	978.282	37.9728	37.6504	200.735	185.515	249.224	239.409	0.65291	0.680211	0.370631	0.343582	2	2	2	2	2	2	2	2	2	2	1	2	-1	0	1	1	2	1	2	2	0	2	0	2	0	0	0	2	2	2	2	2	1	1	0	0	0
N64	970.214	961.254	39.4896	38.904	203.903	204.571	229.618	243.335	0.671752	0.680164	0.354056	0.381928	1	1	1	0	1	1	1	0	1	1	0	0	0	0	0	2	2	2	2	2	-1	2	2	2	0	0	0	0	0	0	0	0	0	0	2	0	0
N65	945.082	1003.99	43.1623	38.919	187.589	209.407	205.611	217.783	0.670215	0.625804	0.324507	0.325284	0	0	0	0	2	2	2	1	2	2	2	1	0	1	2	2	1	2	2	2	1	2	2	2	0	0	0	0	0	0	0	0	0	0	1	0	0
N66	1045.08	1021.56	37.6535	40.0042	239.105	258.281	282.164	283.453	0.643405	0.635341	0.400545	0.404588	0	0	2	0	2	2	0	-1	0	0	0	0	0	0	0	0	0	0	-1	0	-1	0	0	0	0	0	0	0	0	0	1	1	1	2	2	2	2
N67	1051.16	1104.39	35.235	36.1123	233.412	226.808	270.745	271.754	0.668521	0.604362	0.384862	0.346975	2	2	2	2	-1	2	2	1	2	2	2	1	1	2	2	2	2	2	2	2	2	2	2	2	2	1	0	0	1	1	-1	2	1	0	0	2	2
N68	955.926	1027.97	47.6737	43.4856	231.521	257.071	229.476	242.183	0.625571	0.560103	0.326871	0.337642	0	0	2	2	2	2	2	2	2	2	-1	2	2	2	1	1	1	0	1	1	0	1	-1	1	2	0	0	0	0	0	0	0	0	0	0	0	0
N69	978.168	1017.43	40.1666	43.7484	217.833	249.18	242.426	255.424	0.672795	0.6071	0.35373	0.368487	2	2	0	0	0	0	0	2	-1	0	1	2	2	2	1	0	1	0	0	0	0	0	0	0	0	2	2	2	2	2	0	1	2	2	2	2	2
N7	972.435	1037.29	37.6631	35.213	196.903	208.921	223.69	243.777	0.598288	0.664877	0.329567	0.338548	2	2	2	1	2	2	2	2	2	2	0	2	2	0	0	0	0	0	1	2	0	2	2	2	0	0	1	2	2	0	1	1	0	0	0	2	2
N70	992.032	1066.48	34.2007	36.7143	187.92	196.998	243.967	264.436	0.641232	0.602438	0.355984	0.347796	2	2	2	2	0	0	1	2	1	1	2	2	2	2	2	1	1	1	1	1	1	1	1	2	1	1	1	1	1	0	0	0	0	0	0	2	2
N71	929.466	950.795	37.8968	38.9593	170.667	174.16	186.046	205.618	0.761455	0.700545	0.309631	0.31346	0	0	1	0	1	2	0	0	0	0	0	0	2	0	0	2	0	1	0	0	0	0	0	0	2	2	2	1	1	0	1	1	1	1	1	0	0
N72	1071.32	1120.24	30.9113	38.6582	215.214	214.623	271.682	266.934	0.580992	0.565476	0.384953	0.334478	2	2	2	2	2	1	1	0	2	2	0	0	0	0	1	2	0	2	0	0	0	0	0	0	0	0	0	0	0	0	1	0	0	0	1	2	2
N73	904.366	1004.11	43.3123	41.634	178.008	198.763	182.805	208.982	0.746397	0.65077	0.309709	0.295016	0	0	0	0	0	0	0	0	-1	0	0	0	0	0	0	0	1	0	2	2	0	2	0	0	0	2	2	0	0	1	2	0	0	0	1	1	0
N74	984.349	1069.13	35.1916	39.061	200.535	205.636	243.026	241.52	0.650472	0.615624	0.388679	0.310036	0	0	0	0	0	0	0	1	2	2	1	1	1	1	2	2	2	1	2	2	0	2	1	2	1	2	2	2	1	1	1	0	0	0	0	2	2
N75	1012.44	1037.73	38.4542	37.366	223.754	232.868	259.253	269.673	0.655767	0.658413	0.380277	0.369558	2	2	1	0	1	1	1	2	1	1	2	2	0	2	2	2	0	0	0	0	0	0	0	0	2	2	1	1	1	1	1	1	0	0	0	0	0
N76	1097.9	1128.45	37.4282	33.0168	207.698	197.877	249.943	253.713	0.606143	0.598874	0.338737	0.313149	1	1	0	0	0	0	2	2	2	2	2	2	2	2	2	2	0	2	0	1	0	1	2	1	1	2	2	2	2	2	1	1	2	2	2	2	2
N78	1011.59	1035.21	35.8779	38.8599	202.655	213.227	235.424	246.748	0.651566	0.624108	0.346599	0.348305	2	2	2	1	0	0	0	1	0	1	-1	1	0	1	2	2	0	2	0	1	2	0	2	1	1	2	0	0	0	0	0	1	1	0	0	1	0
N79	1037.35	1042.25	37.8432	38.211	235.469	229.276	276.737	284.857	0.646327	0.608584	0.395745	0.392897	2	2	2	2	2	2	2	2	-1	2	2	2	1	2	2	2	1	2	1	1	0	1	0	1	-1	2	0	-1	0	0	-1	2	2	1	1	0	0
N8	932.953	987.606	36.6945	34.1059	197.384	216.799	216.982	229.476	0.725255	0.667466	0.348298	0.330084	0	0	0	0	0	0	0	0	1	1	-1	1	0	1	1	1	0	0	0	0	1	0	2	2	0	0	0	0	0	0	1	0	0	0	1	2	2
N80	990.895	1051.21	37.3088	36.764	189.407	202.392	221.285	228.648	0.633571	0.624469	0.332641	0.303411	2	2	1	2	1	1	1	1	2	2	0	0	1	0	0	0	1	1	1	1	1	1	2	2	2	2	2	2	2	2	1	2	0	0	0	2	2
N81	959.338	1032.34	36.5579	37.7012	201.885	218.609	234.135	252.832	0.741729	0.677535	0.364165	0.354356	2	2	0	2	0	0	0	2	1	1	0	1	2	1	1	0	0	0	-1	-1	-1	0	1	2	1	1	1	1	1	1	1	2	1	1	1	1	1
N82	1000.33	1080.6	36.8076	33.0455	192.051	200.958	227.912	255.952	0.696314	0.624796	0.325353	0.33321	0	0	0	0	0	0	-1	0	1	1	1	0	0	0	1	2	2	2	2	2	2	2	2	2	1	1	1	1	1	2	0	0	0	0	2	0	1
N83	1038.91	1028.53	38.1911	39.1901	219.707	221.209	242.669	251.884	0.582023	0.626187	0.290841	0.355742	2	-1	0	0	0	0	0	1	0	0	1	1	1	1	1	2	2	2	2	0	2	0	0	0	0	2	2	-1	2	2	2	0	0	0	1	0	0
N84	1039.97	1040.35	36.9078	39.4193	213.988	222.443	263.989	270.764	0.651606	0.620739	0.382784	0.374834	2	2	2	1	2	2	1	1	0	0	2	2	0	2	2	2	0	2	0	0	1	0	0	0	2	2	1	1	1	1	2	1	1	1	1	1	1
N85	992.377	1073.27	38.9461	37.5412	214.323	214.826	245.175	259.223	0.66336	0.626613	0.36782	0.33813	2	2	2	2	1	1	0	0	0	0	2	0	0	0	2	2	2	2	2	2	2	2	0	2	1	2	1	1	1	2	2	2	2	2	2	1	1
N86	990.862	1042.42	38.9832	36.7447	213.611	204.275	244.112	257.218	0.663934	0.62232	0.366879	0.365291	2	2	2	2	2	2	2	0	2	2	1	0	2	0	1	0	0	0	1	1	0	1	0	1	1	2	2	2	2	-1	0	0	2	2	2	0	0
N87	1009.37	1062.86	44.4813	42.4643	226.046	224.113	223.787	236.845	0.594409	0.592234	0.302734	0.320415	2	2	2	2	2	2	0	0	0	0	0	0	-1	0	0	0	1	2	1	0	1	0	0	0	2	1	0	0	0	0	0	0	1	2	2	-1	2
N88	920.759	1026.89	40.7029	34.173	180.645	172.885	194.903	219.236	0.690487	0.650939	0.323341	0.295961	0	0	0	0	0	0	1	0	1	1	0	0	0	-1	0	0	1	1	1	-1	1	1	2	0	1	-1	2	1	1	-1	1	2	1	2	0	2	-1
N89	1069.7	1066.81	36.9295	38.4883	214.602	226.936	255.846	256.956	0.618368	0.612717	0.355469	0.335771	1	1	1	0	0	0	1	0	1	1	0	0	0	0	0	2	2	2	2	1	2	1	1	1	2	2	2	2	2	2	2	2	1	2	2	2	2
N9	959.455	951.752	44.4066	45.9008	200.081	209.032	210.925	206.239	0.621716	0.61271	0.367088	0.302789	2	2	0	0	0	0	0	0	0	0	2	0	0	0	2	2	0	2	0	0	1	0	0	0	1	1	0	0	0	0	0	0	0	0	2	-1	1
N90	950.589	1009.82	40.5324	36.2372	190.564	168.149	207.341	211.587	0.711533	0.571296	0.354759	0.285163	2	2	2	-1	2	1	0	1	2	2	1	1	1	1	2	1	0	0	0	2	0	0	2	2	2	2	2	2	1	0	0	0	0	0	0	0	0
N91	852.456	999.893	46.2799	42.2565	206.828	224.126	209.789	241.683	0.667637	0.643466	0.340685	0.359896	0	2	0	0	0	0	0	1	0	0	0	0	1	0	0	0	2	0	2	2	1	2	2	2	2	-1	2	2	2	1	1	1	-1	1	2	2	2
N92	983.711	989.309	42.9279	42.0533	231.306	223.289	231.832	236.204	0.763338	0.641853	0.361432	0.342644	0	0	0	0	0	0	0	1	0	0	0	1	1	2	0	1	0	2	0	0	0	0	0	0	1	0	0	0	1	1	0	0	0	0	0	2	2
N94	1010.55	1071.4	37.379	40.0264	185.56	211.927	217.705	234.479	0.710358	0.618219	0.325477	0.314608	0	0	-1	0	2	2	2	0	2	2	0	0	1	0	0	0	0	0	0	0	0	0	0	0	1	1	2	2	2	1	1	2	0	0	0	2	2
N95	1053.43	948.43	36.9391	43.2772	190.419	211.817	229.298	227.351	0.625354	0.650235	0.324383	0.349448	-1	1	2	0	2	2	2	2	2	2	0	-1	2	2	0	0	0	0	0	0	0	0	1	0	0	0	0	0	0	0	0	0	1	1	1	2	2
N96	938.396	1075.85	32.6562	32.11	156.153	172.027	197.19	230.266	0.729488	0.642232	0.308224	0.30426	0	0	0	0	0	0	0	1	0	1	2	1	0	1	1	1	0	1	0	2	-1	2	1	2	0	0	0	0	0	0	1	0	0	0	0	0	0
N97	1098.44	1124.01	35.0862	37.4501	243.383	254.94	294.925	292.33	0.649184	0.579387	0.390606	0.369641	2	2	0	0	0	0	0	0	1	1	1	0	0	1	1	1	1	1	1	1	1	0	2	2	2	2	2	2	2	2	2	1	1	1	1	0	0
N98	1017.48	1099.41	38.3303	39.3201	226.124	248.722	262.793	266.682	0.653852	0.594151	0.38341	0.342276	0	0	0	0	0	0	1	2	-1	2	1	2	2	2	1	1	1	0	1	1	1	1	1	1	1	1	1	1	1	0	2	2	2	2	2	0	0
N99	1005.43	1050.31	38.949	38.2711	215.242	245.075	246.209	258.837	0.678101	0.664335	0.354277	0.354043	0	0	0	0	0	0	1	0	1	1	0	0	0	0	0	1	0	1	0	0	1	0	0	0	1	1	1	2	2	2	1	1	1	1	1	0	0
												Chromosome	1	1	1	1	1	1	1	1	1	1	1	1	1	1	1	1	1	1	1	1	1	1	1	1	2	2	2	2	2	2	2	2	2	2	2	3	3
												Position (cM)	0	1.16	22.16	34.51	37.97	39.22	54.24	65.95	67.55	71.72	72.76	74.53	78.57	80.09	83.07	97.25	101.29	106.4	107.03	114.81	116.37	116.94	117.84	124.19	0	9.62	22.41	33.49	40.01	46.29	61.26	72.49	85.08	94.07	109.14	0	4.4
Marker scores
0	Mo17
1	Heterozygote
2	N209
-1	Missing marker
Traits
KW	Kernel weight
KGR	Kernel growth rate
GFD	Grain-filling duration
MWC	Maximum water content
KDR	Kernel dessication rate
MCPM	Moisture concentration at physiological maturity
[truncated: 93 more columns]

## Sheet: Phenotypic data R18xMo17
Genotype	Background	Block	Year	TT Silking	KGR	GFD	KW	MWC	MCPM	KDR		Traits
U1	R18	1	2011	1255.63	0.2375	998.6	173.722	107.586	32.85	0.7773		KW	Kernel weight
U1	R18	2	2011	1240.4	0.2602	901.7	169.283	108.642	38.19	0.785		KGR	Kernel growth rate
U1	R18	3	2011	1279.55	0.2684	880.8	170.591	122.339	36.45	0.7917		GFD	Grain-filling duration
U10	R18	1	2011	1212.8	.	.	.	.	.	.		MWC	Maximum water content
U10	R18	2	2011	1231.47	0.3542	973.8	247.247	208.167	40.78	0.6636		KDR	Kernel dessication rate
U10	R18	3	2011	1231.25	0.3513	1022	259.633	186.489	34.85	0.5206		MCPM	Moisture concentration at physiological maturity
U100	R18	1	2011	1278.93	0.3406	881.1	207.882	163.615	40.69	0.7624
U100	R18	2	2011	1293.43	0.265	986.6	206.774	141.689	34.94	0.6791
U100	R18	3	2011	1248.82	0.3355	940.5	219.829	159.01	30.62	0.7885
U101	R18	1	2011	1181.88	0.3205	924.5	207.137	123.471	25.15	0.6505
U101	R18	2	2011	1214.92	0.2744	1012	203.662	126.023	33.86	0.5565
U101	R18	3	2011	1253.5	0.3344	905.2	199.6	126.284	34.51	0.7527
U102	R18	1	2011	1206.58	0.2928	817.5	153.472	128.973	38.55	0.7299
U102	R18	2	2011	1206.74	0.2717	908	168.103	114.622	36.83	0.662
U102	R18	3	2011	1209.84	0.246	907.5	158.797	128.442	35.5	0.8203
U103	R18	1	2011	1231.44	0.2446	1068	200.85	135.011	22.83	0.6788
U103	R18	2	2011	1211.13	0.2708	1099	220.482	117.63	.	.
U103	R18	3	2011	1264.23	0.2332	1116	197.6	165.573	20.58	0.6683
U105	R18	1	2011	1181.97	.	.	.	127.008	.	.
U105	R18	2	2011	1213.04	0.2663	889.7	157.916	135.09	39.32	0.7725
U105	R18	3	2011	1210.33	0.242	864.4	144.865	130.173	38.8	0.854
U106	R18	1	2011	1206.48	0.27	1020	207.434	146.315	28.66	0.6726
U106	R18	2	2011	1226.78	0.3585	911	205.788	142.424	34	0.7629
U106	R18	3	2011	1246.33	0.3245	932.9	207.158	121.858	32.58	0.7769
U107	R18	1	2011	1225.18	0.3286	862.6	193.587	152.942	35.77	0.8965
U107	R18	2	2011	1287.91	0.3627	805.2	186.52	141.209	33.66	0.9193
U107	R18	3	2011	1320.57	0.309	883	193.482	.	32.17	0.8914
U108	R18	1	2011	1197.29	0.2688	866.7	157.358	131.068	39.59	0.8323
U108	R18	2	2011	1176.81	0.2482	921	165.982	111.559	22.45	0.7237
U108	R18	3	2011	1219.82	0.2485	924.9	166.68	115.507	36.97	0.6879
U109	R18	1	2011	1168.42	0.3152	908.3	188.26	121.832	33.36	0.7263
U109	R18	2	2011	1122.03	0.229	1160	199.662	107.282	28.46	0.7241
U109	R18	3	2011	1183.25	0.2577	941.5	175.567	111.898	31.99	0.6771
U11	R18	1	2011	1214.69	0.2164	988.9	157.155	105.614	29.89	0.6352
U11	R18	2	2011	1186.74	0.2343	969.7	167.333	108.292	35.88	0.6297
U11	R18	3	2011	1199.49	0.3561	868.9	146.37	97.1594	30.82	.
U110	R18	1	2011	1239.65	0.235	1013	177.726	121.375	31.99	0.7494
U110	R18	2	2011	1249.37	0.2161	994.6	158.925	116.098	23.36	0.7243
U110	R18	3	2011	1261.89	0.3088	863.9	173.852	133.443	36.94	0.8248
U111	R18	1	2011	1173.47	0.2238	915.5	143.896	99.6085	25.58	0.7432
U111	R18	2	2011	1168.63	0.3079	781	143.539	111.332	27.94	0.7854
U111	R18	3	2011	1199.36	0.2544	854.7	144.673	96.7052	32.37	0.8514
U112	R18	1	2011	1208	0.3642	912.4	234.458	182.546	33.87	0.7285
U112	R18	2	2011	1191.41	0.3233	982.2	233.848	191.877	37.52	0.6856
U112	R18	3	2011	1192.66	0.3503	939.8	233.513	184.38	34.71	0.7994
U113	R18	1	2011	1198.94	0.2496	938	169.948	116.926	35.51	0.7257
U113	R18	2	2011	1230.3	0.2572	885	158.553	122.309	35.53	0.7783
U113	R18	3	2011	1224.83	0.2046	1009	170.843	120.035	23.8	0.6319
U114	R18	1	2011	1264.43	0.2436	970	175.943	145.827	31.78	0.767
U114	R18	2	2011	1297.41	0.2486	816.1	138.296	132.084	39.54	0.7746
U114	R18	3	2011	1310.77	0.3381	801.1	159.55	143.347	37.71	0.7704
U115	R18	1	2011	1190.59	0.2229	938	152.737	118.332	37.23	0.7257
U115	R18	2	2011	1233.24	0.221	963.9	157.512	128.643	34.93	0.7303
U115	R18	3	2011	1214.69	0.2405	980	175.178	134.336	30.22	0.7283
U116	R18	1	2011	1222.11	0.2262	965.9	162.658	117.906	33.7	0.7366
U116	R18	2	2011	1208.51	0.2187	938.3	152.246	124.332	28.36	0.6258
U116	R18	3	2011	1231.78	0.2309	929.2	156.465	123.615	31.8	0.6969
U117	R18	1	2011	1142.56	0.2907	909.9	173.391	113.519	25.68	0.729
U117	R18	2	2011	1150.84	0.2633	945.8	178.192	112.912	29.55	0.7213
U117	R18	3	2011	1174.95	0.2887	877.4	177.98	113.512	23.21	0.6442
U118	R18	1	2011	1219.66	0.1644	1018	129.985	101.429	24.99	0.8252
U118	R18	2	2011	1257	0.1985	810.7	110.41	95.5124	41.11	0.8052
U118	R18	3	2011	1253.6	0.1839	844.2	109.77	93.2495	43.94	0.6066
U119	R18	1	2011	1222.01	0.1872	1046	152.69	95.2404	27.94	0.7478
U119	R18	2	2011	1253.88	0.2578	879.5	153.188	99.0122	33.73	0.7829
U119	R18	3	2011	1287.43	0.2199	944.2	142.542	91.9297	32.63	0.813
U120	R18	1	2011	1297.51	0.3219	787	156.636	106.365	35.82	0.6362
U120	R18	2	2011	1246.27	0.2309	818.6	134.765	99.4467	38.15	0.6385
U120	R18	3	2011	1263.09	0.2483	934.6	166.032	97.5436	31.15	0.6706
U122	R18	1	2011	1202.1	0.2453	1042	193.558	133.369	29.55	0.6669
U122	R18	2	2011	1236.16	0.2808	969.3	196.086	139.059	34.52	0.7354
U122	R18	3	2011	1230.03	0.2444	982.3	181.476	139.619	33.85	0.7214
U123	R18	1	2011	1192.2	.	.	.	.	.	.
U123	R18	2	2011	1225.72	0.4462	843.5	227.153	156.616	33.67	0.9981
U123	R18	3	2011	1189.89	0.348	946.5	226.37	160.131	33.11	0.7828
U124	R18	1	2011	1165	0.2433	807.9	131.602	105.842	39.96	0.893
U124	R18	2	2011	1210.04	0.3011	821.1	152.763	107.58	34.17	0.8122
U124	R18	3	2011	1221.28	0.2185	844	123.75	102.248	48.37	.
U125	R18	1	2011	1197.42	0.2564	970.3	182.845	109.488	32.85	0.7917
U125	R18	2	2011	1278.8	0.3734	844.2	191.274	122.874	34.64	0.6126
U125	R18	3	2011	1291.45	0.2729	953.4	170.517	113.824	31.64	0.7626
U126	R18	1	2011	1180.17	0.3058	922.2	193.922	139.033	29.74	0.6397
U126	R18	2	2011	1180.35	0.3366	872.9	189.745	139.455	35.34	0.9154
U126	R18	3	2011	1185.24	0.2994	922.5	192.62	129.961	33.41	0.6757
U127	R18	1	2011	1230.13	0.3294	791.4	168.882	147.553	41.78	0.8916
U127	R18	2	2011	1228.39	0.3513	857	203.302	151.868	28.91	0.7097
U127	R18	3	2011	1277.96	0.2843	921.8	196.143	137.644	33.29	0.6686
U128	R18	1	2011	1229.88	0.2729	875.6	164.355	101.954	32.11	0.7676
U128	R18	2	2011	1208.16	0.2339	1006	169.586	88.725	20.11	0.7031
U128	R18	3	2011	1237.91	0.2616	903.3	165.212	99.654	35.24	0.7115
U129	R18	1	2011	1225.26	.	.	.	149.746	.	.
U129	R18	2	2011	1265.16	0.3635	880.6	212.815	138.438	34.41	0.8124
U129	R18	3	2011	1246.93	0.4655	761.1	203.67	154.206	39.34	0.7319
U13	R18	1	2011	1267.41	0.2803	894.4	176.44	116.196	31.79	0.757
U13	R18	2	2011	1235.57	0.2623	905.9	167.21	113.853	35.18	0.7977
U13	R18	3	2011	1251.74	0.219	1099	187.978	116.02	27.28	0.6934
U130	R18	1	2011	1274.9	0.2851	931	186.7	138.06	34.56	0.776
U130	R18	2	2011	1268.02	0.2746	991.6	205.214	139.204	31.53	0.7399
U130	R18	3	2011	1270.66	0.2712	1032	207.184	131.74	29.82	0.7177
U131	R18	1	2011	1234.92	0.2792	865.9	170.255	139.918	41.23	0.7356
U131	R18	2	2011	1259.87	0.2434	749	122.015	126.865	48.82	0.7619
U131	R18	3	2011	1233.4	0.2523	1022	192.938	130.944	30.69	0.7356
U133	R18	1	2011	1198.89	0.3052	851.3	164.467	136.496	39.24	0.8835
U133	R18	2	2011	1225.21	0.2229	980.3	162.04	124.189	31.77	0.6901
U133	R18	3	2011	1195.84	0.2683	952.6	176.087	116.121	32.54	0.698
U134	R18	1	2011	1313.52	0.3065	758	143.222	128.013	41.56	0.7643
U134	R18	2	2011	1408.83	0.2028	892.4	138.232	118.15	31.51	0.8646
U134	R18	3	2011	1320.82	0.23	838	140.885	124.272	39.52	0.7716
U135	R18	1	2011	1257.9	0.2385	913.4	154.244	132.759	33.68	0.9472
U135	R18	2	2011	1255.38	0.2622	913.5	167.136	134.84	38.26	0.6516
U135	R18	3	2011	1259.24	0.2776	898.5	169.722	137.313	36.43	0.8435
U136	R18	1	2011	1245.77	0.2409	969.3	177.107	105.099	29.24	0.8026
U136	R18	2	2011	1271.73	0.2678	841.7	152.34	106.48	33.66	0.8774
U136	R18	3	2011	1262.73	0.2591	850.2	154.14	98.7818	35.93	0.7417
U137	R18	1	2011	1244.36	0.23	1060	178.385	120.941	38.65	0.7015
U137	R18	2	2011	1256.91	0.2741	1009	193.268	118.531	32.1	0.7121
U137	R18	3	2011	1263.94	0.1896	1177	173.048	108.433	26.57	0.6629
U138	R18	1	2011	1189.64	0.2357	924.1	155.423	103.709	32.68	0.6164
U138	R18	2	2011	1236.56	0.2571	854	145.147	99.0577	36.15	0.6811
U138	R18	3	2011	1213.12	0.219	961.5	151.618	89.8563	34.31	0.7607
U139	R18	1	2011	1201.95	0.3505	722	142.618	126.533	39.37	0.8862
U139	R18	2	2011	1242.4	0.1982	1147	144.373	116.714	32.42	0.914
U139	R18	3	2011	1241.48	0.2776	837.5	157.37	126.779	39.87	0.8289
U14	R18	1	2011	1236.96	0.3002	1005	152.389	171.123	34.28	0.7865
U14	R18	2	2011	1223.88	0.3271	924	159.461	168.959	37.41	0.8208
U14	R18	3	2011	1248.78	0.3355	909.2	167.615	182.468	36.38	0.7348
U140	R18	1	2011	1215.96	0.2398	880.6	139.935	102.655	33.57	0.7839
U140	R18	2	2011	1211.3	0.1863	975.1	130.368	87.8171	30.35	0.785
U140	R18	3	2011	1253.84	0.1941	987.7	139.436	91.7401	28.17	0.6567
U142	R18	1	2011	1264.88	0.1945	1023	152.129	93.2443	31.43	0.8287
U142	R18	2	2011	1271.26	0.2312	980.2	164.1	93.7002	24.32	0.7695
U142	R18	3	2011	1257.01	0.2372	984.8	171.348	96.4604	27.15	0.7113
U143	R18	1	2011	1215.07	0.2363	976.9	171.42	142.061	35.88	0.6987
U143	R18	2	2011	1234.86	0.2726	883.2	159.37	164.301	43.12	0.7619
U143	R18	3	2011	1257.18	0.2519	1045	188.644	140.208	29.83	0.7889
U144	R18	1	2011	1227.07	0.2272	868.8	140.793	111.741	39.08	0.756
U144	R18	2	2011	1224.15	0.2411	843.6	136.005	103.244	37.63	0.7846
U144	R18	3	2011	1220.74	0.2132	934.3	147.71	102.314	32.75	0.7494
U145	R18	1	2011	1159.49	0.2469	870.7	153.184	120.4	31.68	0.7351
U145	R18	2	2011	1168.48	0.2739	927.2	175.355	90.3727	28.48	0.84
U145	R18	3	2011	1309.11	0.2562	818.1	130.363	105.762	36.83	0.8703
U146	R18	1	2011	1361.35	0.4212	739.1	168.45	158.162	46.56	0.689
U146	R18	2	2011	1373.77	0.3226	865.8	194.012	188.166	48.1	0.6743
U146	R18	3	2011	1338.56	0.2727	912.6	190.678	182.204	40.89	0.7445
U147	R18	1	2011	1219.29	0.2738	946.4	180.468	116.262	30.95	0.7172
U147	R18	2	2011	1182	0.2423	1011	176.28	97.0519	25.07	0.623
U147	R18	3	2011	1161.21	0.327	852.9	173.603	112.658	30.62	0.7741
U148	R18	1	2011	1276.21	0.342	875.2	205.202	142.238	31.08	0.7588
U148	R18	2	2011	1272.59	0.3741	883.9	212.44	139.807	31.77	0.8833
U148	R18	3	2011	1289.99	0.3177	913.2	205.358	147.66	35.53	0.678
U149	R18	1	2011	1211.67	0.2138	1007	166.4	115.157	24.37	0.6877
U149	R18	2	2011	1180.44	0.2252	981.9	161.676	97.082	28.93	0.7384
U149	R18	3	2011	1236.5	0.2506	869.5	154.41	109.197	34.21	0.8316
U15	R18	1	2011	1157.97	0.2696	943.1	169.747	115.987	35.19	0.6643
U15	R18	2	2011	1183.41	0.2326	1030	174.69	111.409	30.01	0.73
U15	R18	3	2011	1198.84	0.2927	844.1	149.918	99.521	34.12	0.5763
U150	R18	1	2011	1346.01	0.2998	918.2	200.81	139.27	34.93	0.8232
U150	R18	2	2011	1307.03	0.3063	943.8	211.334	157.619	33.77	0.6541
U150	R18	3	2011	1338.27	0.2769	992.8	206.68	156.527	33.03	0.6715
U51	R18	1	2011	1278.3	0.2803	902.4	172.562	107.577	29.22	0.8177
U51	R18	2	2011	1278.41	0.2505	877.6	151.405	105.126	33.95	0.8452
U51	R18	3	2011	1296.64	0.279	790.4	143.865	104.336	29.55	0.8466
U52	R18	1	2011	1166.25	0.1865	1032	150.291	95.5798	30.61	0.6864
U52	R18	2	2011	1212.95	0.1935	1057	166.62	100.859	29.64	0.6974
U52	R18	3	2011	1185.3	0.162	1230	179.645	96.1709	21.33	0.5954
U53	R18	1	2011	1236.16	0.2797	868.1	166.985	104.777	32.56	0.7747
U53	R18	2	2011	1258.52	0.2628	928	174.906	105.807	29.06	0.7225
U53	R18	3	2011	1202.89	0.2677	925.3	174.156	109.365	31.9	0.6576
U54	R18	1	2011	1203.72	0.2309	916.1	149.822	93.8202	26.98	0.7662
U54	R18	2	2011	1170.25	0.2253	937.8	149.767	102.289	34.78	0.861
U54	R18	3	2011	1186.46	0.211	935.5	144.04	99.7065	31.27	0.7277
U55	R18	1	2011	1331.2	0.2042	1047	165.441	108.419	29.81	0.7166
U55	R18	2	2011	1322.69	0.239	954.8	169.133	115.364	31.12	0.7159
U55	R18	3	2011	1341.6	0.2822	890	173.217	123.512	35.48	0.6893
U56	R18	1	2011	1304.46	0.2386	887.9	153.513	128.382	42.4	0.6442
U56	R18	2	2011	1308.2	0.2532	867	154.78	147.629	47.31	0.6181
U56	R18	3	2011	1257.84	0.2565	874.2	153.544	143.553	46.11	0.6182
U57	R18	1	2011	1244.03	0.2555	868.5	151.164	95.7669	28.93	0.8674
U57	R18	2	2011	1271.22	0.2412	889.9	152.893	98.3956	32.92	0.8114
U57	R18	3	2011	1285	0.2778	792.7	142.537	116.281	37.38	0.9856
U58	R18	1	2011	1160.99	0.3769	991	265.58	164.633	31.82	0.7402
U58	R18	2	2011	1142.7	0.3861	1003	274.448	177.501	32.68	0.6896
U58	R18	3	2011	1163.64	0.3886	954	258.578	164.241	29.02	0.7135
U59	R18	1	2011	1254.22	0.157	887.7	97.9333	77.0761	34.59	0.8487
U59	R18	2	2011	1280.61	0.1456	958.8	102.007	76.244	32.45	.
U59	R18	3	2011	1245.48	.	.	.	.	.	0.7135
U6	R18	1	2011	1309.83	0.3214	909.9	205.748	131.777	31.37	0.7349
U6	R18	2	2011	1280.62	0.2918	950.8	204.777	139.108	33.54	0.7276
U6	R18	3	2011	1329.51	0.2952	977.8	211.048	140.432	32.63	0.6633
U60	R18	1	2011	1241.66	0.2858	975.7	208.113	178.149	37.75	0.6817
U60	R18	2	2011	1214.53	0.2592	1080	221.526	172.806	36.34	0.7224
U60	R18	3	2011	1222.25	0.308	929.9	199.596	154.408	37.56	0.7678
U61	R18	1	2011	1243.93	0.2939	935.9	197.43	183.747	31.31	0.5725
U61	R18	2	2011	1292.62	0.2494	1238	244.553	166.345	28.84	0.7262
U61	R18	3	2011	1271.31	0.2854	866.1	165.79	133.935	36.54	0.7181
U62	R18	1	2011	1302.84	0.321	934.9	203.268	148.274	33.84	0.7341
U62	R18	2	2011	1316.58	.	.	.	153.59	.	.
U62	R18	3	2011	1323.11	0.3124	935.2	201.123	190.686	47.07	0.5682
U63	R18	1	2011	1175.72	0.2639	937.3	180.895	136.578	37.55	0.7811
U63	R18	2	2011	1211.75	0.276	884.3	175.35	142.965	31.4	0.7852
U63	R18	3	2011	1219.4	0.3218	876.8	180.05	128.786	39.33	0.6569
U64	R18	1	2011	1308.92	0.2256	1048	175.103	109.452	32.48	0.6487
U64	R18	2	2011	1290.03	0.2718	923.2	172.813	122.237	33.71	0.6679
U64	R18	3	2011	1288.61	0.2658	905.4	166.166	117.423	29.99	0.6877
U65	R18	1	2011	1186.59	0.2696	919	169.053	106.127	27.83	0.7476
U65	R18	2	2011	1186.16	0.2407	931.7	169.328	113.795	31.15	0.7134
U65	R18	3	2011	1200.71	0.2776	876.4	168.318	103.21	26.67	0.6536
U66	R18	1	2011	1217.94	0.2867	1038	221.032	130.122	31.64	0.6798
U66	R18	2	2011	1239.95	0.3068	992.1	218.106	124.79	29.34	0.7023
U66	R18	3	2011	1217.75	0.2909	968.3	216.462	144.348	33.91	0.7276
U67	R18	1	2011	1153.65	0.1975	887.6	125.209	75.1064	27.66	0.7452
U67	R18	2	2011	1190.92	0.2256	829.2	123.122	81.8326	32.56	0.7082
U67	R18	3	2011	1206.93	0.2445	841.4	130.862	78.48	35.67	0.7109
U68	R18	1	2011	1233.07	0.2582	970.1	177.87	103.984	31.61	0.5692
U68	R18	2	2011	1222.13	0.2408	988.6	171.632	96.5403	31.31	0.666
U68	R18	3	2011	1200.79	0.2222	1043	173.76	103.397	25.37	0.5532
U69	R18	1	2011	1205.95	0.3327	972.9	225.5	157.241	37.38	0.8296
U69	R18	2	2011	1224.07	0.3868	842	205.568	171.292	35.91	0.8361
U69	R18	3	2011	1207.38	0.3305	976.4	230.396	152.936	29.44	0.7146
U7	R18	1	2011	1296.88	0.22	864.7	136.826	94.979	31.92	0.7829
U7	R18	2	2011	1270.74	0.265	800.7	135.6	104.541	34.88	0.8862
U7	R18	3	2011	1312.43	0.1921	907.5	127.617	83.3461	33.19	0.8308
U70	R18	1	2011	1225.04	0.2786	784.7	141.176	99.7809	36.16	0.9101
U70	R18	2	2011	1241.16	0.2747	848.1	156.573	102.535	27.2	0.8511
U70	R18	3	2011	1255.39	0.2137	906.7	149.532	103.043	32.65	0.7317
U71	R18	1	2011	1286.4	.	.	.	.	.	.
U71	R18	2	2011	1299.77	0.3175	1037	242.905	181.425	32.94	0.7299
U71	R18	3	2011	1292.5	0.3303	992.8	234.296	161.298	33.24	0.8409
U73	R18	1	2011	1237.41	0.3455	873.2	205.024	159.48	33.35	0.9002
U73	R18	2	2011	1276.64	0.2971	940.9	199.388	120.983	33.52	0.9568
U73	R18	3	2011	1306.42	0.3099	934.6	207.103	122.671	29.44	0.9292
U75	R18	1	2011	1230.05	0.2531	884	159.333	113.753	34.84	0.7669
U75	R18	2	2011	1273.99	0.2583	917.8	166.208	108.592	29.83	0.7722
U75	R18	3	2011	1269.86	0.2401	943.7	164.924	104.584	28.61	0.7554
U76	R18	1	2011	1188.16	0.2685	953.5	178.432	113.605	30.18	0.7241
U76	R18	2	2011	1178.3	0.2574	1008	184.577	127.652	27.25	0.7243
U76	R18	3	2011	1212.02	0.2858	943.6	182.283	117.457	30.5	0.7438
U77	R18	1	2011	1140.84	0.2796	999.5	207.918	.	33.11	0.7817
U77	R18	2	2011	1167.43	0.2965	898.2	182.972	128.461	36.26	0.8129
U77	R18	3	2011	1154.03	0.2776	936.7	183.058	154.04	40.57	0.7791
U78	R18	1	2011	1149.15	0.2471	905	158.395	109.156	30.79	0.6562
U78	R18	2	2011	1174.3	0.2566	921.3	162.318	108.362	32.91	0.8103
U78	R18	3	2011	1145.82	0.2253	920.6	149.615	101.791	33.31	0.757
U8	R18	1	2011	1189.61	0.301	864.1	183.513	143.767	35.25	0.8856
U8	R18	2	2011	1183.23	0.3315	856.8	180.169	134.863	35.33	0.7953
U8	R18	3	2011	1224.07	0.3086	907.1	199.858	137.235	34.38	0.7784
U80	R18	1	2011	1299.27	0.2257	982.4	169.318	115.229	25.82	0.7474
U80	R18	2	2011	1295.5	0.2373	948.8	160.973	109.056	32.46	0.7111
U80	R18	3	2011	1299.08	0.3853	808.7	165.41	116.126	33.77	0.8922
U81	R18	1	2011	1272.18	0.2602	974.5	189.382	123.473	31.03	0.7361
U81	R18	2	2011	1277.26	0.2533	987.4	188.828	108.049	32.02	0.6996
U81	R18	3	2011	1271.76	.	.	.	135.87	.	.
U83	R18	1	2011	1253.41	0.2329	981.9	165.178	130.938	29.14	0.7754
U83	R18	2	2011	1272.4	0.2703	937.5	171.824	137.953	38.85	0.7449
U83	R18	3	2011	1327.88	0.2605	928.5	167.362	118.523	36.87	0.7294
U84	R18	1	2011	1284.43	0.3053	1167	274.753	164.062	30.19	0.5934
U84	R18	2	2011	1332.91	0.2909	994	212.518	144.368	29.79	0.6171
U84	R18	3	2011	1318.78	0.3801	914.9	222.685	174.2	37.26	0.7369
U85	R18	1	2011	1327.23	0.3025	830.1	161.359	111.734	34.54	0.7636
U85	R18	2	2011	1359.49	0.2517	855.5	154.705	101.316	34.21	0.784
U85	R18	3	2011	1340.01	0.2078	996.7	157.504	97.1607	29.52	0.7695
U86	R18	1	2011	1282.7	0.2565	841.8	150.9	105.707	29.44	0.7024
U86	R18	2	2011	1340.2	0.2053	1008	154.637	104.228	28.03	0.7031
U86	R18	3	2011	1269.22	0.2688	865	151.118	107.052	32.48	0.5607
U87	R18	1	2011	1202.16	0.2136	1015	165.722	100.435	27.11	0.7442
U87	R18	2	2011	1228.78	0.2391	969	171.272	104.091	32.25	0.6916
U87	R18	3	2011	1253.55	0.2977	892.9	176.496	114.78	31.06	0.6746
U88	R18	1	2011	1284.34	0.251	916.9	170.023	127.587	35.87	0.7478
U88	R18	2	2011	1297.49	0.2769	917.1	183.423	141.765	37.3	0.6659
U88	R18	3	2011	1337.83	0.2409	1019	189.882	134.003	29.31	0.7286
U89	R18	1	2011	1256.77	0.2549	1081	214.542	130.681	28.74	0.6212
U89	R18	2	2011	1244.07	0.3267	987.4	220.262	136.356	33.17	0.6863
U89	R18	3	2011	1242.76	0.2878	934.3	186.362	133.908	35.32	0.7115
U9	R18	1	2011	1145.05	0.2996	961.7	203.69	134.149	33.96	0.7607
U9	R18	2	2011	1120.74	0.3122	965.8	212.448	136.725	29.99	0.7925
U9	R18	3	2011	1138.78	0.2852	975.6	217.54	159.189	28.05	0.8091
U90	R18	1	2011	1258.44	0.2327	896.4	145.25	110.111	36.01	0.7481
U90	R18	2	2011	1288.92	0.2284	1008	167.6	107.046	27.9	0.8071
U90	R18	3	2011	1289.49	0.2325	944.3	163.027	105.275	32.51	0.7025
U91	R18	1	2011	1186.63	0.2291	952.1	157.201	100.776	33.37	0.7153
U91	R18	2	2011	1155.02	0.2543	951.3	171.304	96.2864	29.59	0.7747
U91	R18	3	2011	1194.45	0.229	969	163.818	99.3585	30.77	0.6939
U92	R18	1	2011	1228.8	0.2409	717.3	107.924	114.844	45.76	0.8534
U92	R18	2	2011	1268.97	0.2041	851.6	123.834	102.097	36.13	0.8788
U92	R18	3	2011	1221.32	0.2182	945	152.07	102.097	31.35	0.7793
U93	R18	1	2011	1308.92	0.2754	857.9	152.314	91.0186	31.96	0.8029
U93	R18	2	2011	1348.38	0.2753	884.4	157.868	113.86	39.4	0.7434
U93	R18	3	2011	1315.01	0.2384	928.8	158.026	103.579	31.38	0.7945
U94	R18	1	2011	1162.45	0.2623	1092	217.527	122.774	26.87	0.8561
U94	R18	2	2011	1161.41	0.3449	919.6	217.815	108.549	.	.
U94	R18	3	2011	1188.97	0.3547	804.7	180.732	156.666	40.45	1.216
U95	R18	1	2011	1200.58	0.2577	909.1	158.093	96.9974	30.97	0.7673
U95	R18	2	2011	1249.62	0.2709	826.2	154.95	118.783	33.73	0.8462
U95	R18	3	2011	1247.48	0.2411	934.8	167.626	111.89	31.6	0.7261
U96	R18	1	2011	1241.16	0.2292	902.7	147.473	117.052	33.86	0.7022
U96	R18	2	2011	1245.57	0.2717	922.2	164.402	107.021	37.02	0.6329
U96	R18	3	2011	1269.85	0.2833	841.2	159.95	133.137	39.04	0.7281
U97	R18	1	2011	1257.55	0.2606	1008	197.9	139.356	28.08	0.7159
U97	R18	2	2011	1254.96	0.2959	1009	223.377	139.61	32.4	0.796
U97	R18	3	2011	1270.34	0.3018	984.6	225.95	154.724	31.04	0.6808
U98	R18	1	2011	1228.54	0.3044	852.4	171.222	161.015	42.23	0.7953
U98	R18	2	2011	1239.64	0.2761	857	163.522	149.433	43.38	0.7433
U98	R18	3	2011	1271.93	.	.	.	.	.	.
U99	R18	1	2011	1241.28	0.2946	891.5	177.702	143.106	38.27	0.7602
U99	R18	2	2011	1236.8	0.2747	916.3	182.582	155.035	33.95	0.7811
U99	R18	3	2011	1238.08	0.3209	845.2	181.267	163.414	34.13	0.8633
U151	R18	1	2011	1244.23	0.3362	869.2	187.135	120.061	36.44	0.7918
U151	R18	2	2011	1217.27	0.2843	949.8	196.836	126.095	35.12	0.6146
U151	R18	3	2011	1277.35	0.3175	879.5	180.738	126.74	32.37	0.586
U152	R18	1	2011	1240.83	0.299	1050	221.577	129.339	31.12	0.6595
U152	R18	2	2011	1322.8	0.2919	999	208.906	147.972	34.7	0.7002
U152	R18	3	2011	1254.64	0.2867	1120	244.424	141.121	26.94	0.6799
U153	R18	1	2011	1272.03	0.2525	902.2	171.243	125.213	28.72	0.7065
U153	R18	2	2011	1242.57	0.2992	837.4	174.63	124.258	35.62	0.7203
U153	R18	3	2011	1239.42	0.2884	829.4	167.024	120.787	23.4	0.6908
U154	R18	1	2011	1157.17	0.1686	1040	132.053	84.9167	28.1	0.6911
U154	R18	2	2011	1155.28	0.1863	913	121.217	82.2097	33.53	0.796
U154	R18	3	2011	1155.19	0.1712	1010	128.247	75.4106	30.51	0.6841
U157	R18	1	2011	1237.7	.	.	.	.	.	.
U157	R18	2	2011	1227.48	0.2337	933.3	167.442	102.982	30.96	0.6353
U157	R18	3	2011	1205.27	0.2506	902.8	171.208	116.648	32.44	0.6669
U158	R18	1	2011	1264.99	0.2674	757.8	124.573	93.9126	42.7	0.7636
U158	R18	2	2011	1287.36	0.2599	894.8	153.853	95.7279	32.63	0.7741
U158	R18	3	2011	1283.68	0.2622	874.5	142.71	84.9896	27.39	0.6697
U159	R18	1	2011	1221.21	0.3036	949.5	210.496	169.853	31.89	0.7491
U159	R18	2	2011	1200.18	0.3349	807.1	172.356	159.917	39.12	0.7901
U159	R18	3	2011	1254.1	0.3518	872.1	191.276	147.75	35.01	0.9588
U16	R18	1	2011	1278.41	0.2492	1035	191.336	122.69	31.58	0.7951
U16	R18	2	2011	1298.88	0.2292	1015	168.758	120.581	27.2	0.8421
U16	R18	3	2011	1308.94	0.2859	924	177.023	134.478	36.04	0.7383
U160	R18	1	2011	1190.31	0.2345	895.9	146.903	99.6951	37.73	0.8367
U160	R18	2	2011	1210.02	0.2138	935.4	145.248	105.256	31.65	0.8051
U160	R18	3	2011	1235.71	0.2377	890.4	145.727	117.871	38.71	0.9421
U161	R18	1	2011	1260.25	0.3613	865.2	191.14	151.225	40.2	0.8591
U161	R18	2	2011	1262.25	0.3062	974.4	200.814	154.35	37.79	0.7782
U161	R18	3	2011	1276.61	0.2418	1084	199.735	152.761	33.07	0.7108
U162	R18	1	2011	1323.13	0.2983	996.3	218.202	154.747	33.83	0.6314
U162	R18	2	2011	1333.9	0.2834	1030	221.192	138.32	32.73	0.6374
U162	R18	3	2011	1284.74	0.285	1090	235.736	147.544	29.91	0.6102
U163	R18	1	2011	1253.81	0.236	865	135.204	113.858	30.08	0.7205
U163	R18	2	2011	1291.78	0.2014	911.2	128.04	108.348	38.13	0.6271
U163	R18	3	2011	1297.98	0.1909	941.1	138.116	107.633	36.74	0.7227
U164	R18	1	2011	1234.78	0.3019	892.6	178.901	120.29	38.07	0.7942
U164	R18	2	2011	1233.1	0.2557	1005	190.217	119.539	32	0.6963
U164	R18	3	2011	1258.28	0.2413	951.8	169.153	122.277	36.37	0.6901
U165	R18	1	2011	1214.57	0.2919	848.5	169.779	106.912	32.26	0.776
U165	R18	2	2011	1233.07	0.2575	924.8	172.123	104.18	33.76	0.6699
U165	R18	3	2011	1220.72	0.2898	879.2	165.327	111.389	33.4	0.8988
U166	R18	1	2011	1245.68	0.2626	764.3	122.707	89.1513	38.56	0.7973
U166	R18	2	2011	1214.41	0.2305	843.5	132.188	98.6414	32.98	0.7306
U166	R18	3	2011	1210.04	0.3716	792.5	155.738	106.971	33.84	0.6421
U167	R18	1	2011	1282.57	0.2471	1075	200.447	130.234	21.91	0.807
U167	R18	2	2011	1301.27	0.2529	1042	197.036	118.338	20.85	0.7424
U167	R18	3	2011	1358.21	0.2538	1010	192.432	108.793	20.52	0.6274
U168	R18	1	2011	1241.88	0.2951	783	153.735	135.451	35.28	0.7822
U168	R18	2	2011	1223.77	0.3334	764.1	161.06	130.635	36.02	0.7487
U168	R18	3	2011	1216.1	0.3245	820	174.56	141.85	33.3	0.7642
U169	R18	1	2011	1240.05	0.2001	904.3	132.638	78.5974	30.65	0.8466
U169	R18	2	2011	1251.95	0.2044	867.7	122.598	73.5852	25.73	0.6718
U169	R18	3	2011	1223.05	0.2214	854.5	124.978	72.1782	33.09	0.6322
U17	R18	1	2011	1192.78	0.3001	893.2	192.813	148.925	33.3	0.7424
U17	R18	2	2011	1262.37	0.3167	865.4	187.655	143.495	33.85	0.949
U17	R18	3	2011	1258.81	0.3318	845.8	187.913	149.554	30.05	0.7696
U171	R18	1	2011	1191.09	0.1827	890.9	118.315	92.8999	34.16	0.8395
U171	R18	2	2011	1228.43	0.2104	848.4	113.296	94.0262	32.47	0.743
U171	R18	3	2011	1216.33	0.1689	919.5	116.316	105.692	38.14	0.6665
U172	R18	1	2011	1214.32	0.2391	917.2	154.728	111.251	36.01	0.7335
U172	R18	2	2011	1224.88	0.2664	904.8	164.985	129.897	40.93	0.6155
U172	R18	3	2011	1214.48	0.2713	823.4	146.432	117.348	35.17	0.684
U173	R18	1	2011	1225.34	0.2411	868	132.558	86.8208	35.34	0.7898
U173	R18	2	2011	1241	0.221	892.3	133.95	91.8682	33.48	0.8667
U173	R18	3	2011	1259.9	0.1896	922.5	126.352	104.373	36	0.7775
U174	R18	1	2011	1280.99	0.2059	983.3	150.775	100.965	34.46	0.6743
U174	R18	2	2011	1249.62	0.2243	932.3	141.727	93.0347	.	.
U174	R18	3	2011	1228.44	.	.	.	.	.	.
U175	R18	1	2011	1187.51	0.233	917.1	154.627	99.4175	30.85	0.6725
U175	R18	2	2011	1176.37	0.2405	907.8	157.807	94.7358	29.02	0.7697
U175	R18	3	2011	1208.26	0.2655	829.4	147.7	101.071	35.08	0.7705
U176	R18	1	2011	1219.84	0.2438	848.8	144.343	131.392	41.51	0.759
U176	R18	2	2011	1215.99	0.2215	951.2	138.93	106.193	35.97	0.739
U176	R18	3	2011	1244.74	0.2359	875.7	137.932	122.178	38.63	0.8702
U177	R18	1	2011	1287	0.263	987.7	189.458	129.443	27.63	0.8015
U177	R18	2	2011	1211.94	0.252	926.5	170.592	136.764	33.37	0.7961
U177	R18	3	2011	1257.2	0.3112	832.4	176.337	151.66	35.94	0.772
U178	R18	1	2011	1364.35	0.2909	866	164.032	114.555	37.32	0.872
U178	R18	2	2011	1319.24	0.332	825.3	165.52	119.749	27.73	0.8194
U178	R18	3	2011	1314.02	0.2323	915.3	155.26	113.521	33.6	0.7638
U179	R18	1	2011	1160.46	0.2189	1051	171.85	128.159	26.15	0.8185
U179	R18	2	2011	1133.58	0.259	816.8	140.493	155.516	36.23	0.6633
U179	R18	3	2011	1161.69	0.2606	924.2	167.677	115.907	34.47	0.8024
U18	R18	1	2011	1246.17	0.1977	829.3	121.578	90.9194	35.45	0.8522
U18	R18	2	2011	1318.13	0.3366	1098	276.73	188.279	32.65	0.6521
U18	R18	3	2011	1232.74	0.2794	871.9	173.798	150.976	38.13	0.8166
U180	R18	1	2011	1277.82	0.2834	988.2	203.36	135.499	31.13	0.7202
U180	R18	2	2011	1286.92	0.2866	892.7	172.572	119.584	38.59	0.7028
U180	R18	3	2011	1270.87	.	.	.	.	.	.
U181	R18	1	2011	1242.83	0.2899	878.1	179.304	147.444	35.84	0.8855
U181	R18	2	2011	1252.23	0.3678	812.9	188.659	163.995	40.43	0.7273
U181	R18	3	2011	1243.06	0.3231	863.9	189.554	152.318	38.05	0.8782
U182	R18	1	2011	1363.91	.	.	.	.	.	.
U182	R18	2	2011	1361.72	0.252	877.3	151.594	97.3695	35.15	0.8076
U182	R18	3	2011	1369.11	0.2231	1012	166.33	94.3491	.	.
U184	R18	1	2011	1178.62	0.1967	940.7	136.065	92.4916	33.1	0.8061
U184	R18	2	2011	1209.73	0.2073	892.6	136.41	96.1797	28.63	0.7976
U184	R18	3	2011	1191.01	0.2312	934.1	153.868	97.3633	28.87	0.7523
U185	R18	1	2011	1202.05	0.2776	901.7	173.603	127.5	35.8	0.7872
U185	R18	2	2011	1231.38	0.3044	913.4	195.173	152.684	36.9	0.7674
U185	R18	3	2011	1245.95	0.2807	879.3	157.18	139.06	38.39	0.9314
U187	R18	1	2011	1296.69	0.4205	801.8	198.03	170.045	43.26	0.7971
U187	R18	2	2011	1260.22	0.364	965	239.112	214.332	50.75	0.51
U187	R18	3	2011	1250.63	.	.	.	178.59	.	.
U188	R18	1	2011	1181.57	0.2529	1014	182.444	132.912	31.44	0.8153
U188	R18	2	2011	1169.65	0.2659	917.4	166.212	149.032	40.62	0.7615
U188	R18	3	2011	1202.52	0.2738	902.5	166.09	143.851	36.61	0.8639
U189	R18	1	2011	1229.85	0.3139	935.2	191.466	185.848	44.23	0.6334
U189	R18	2	2011	1244.38	.	.	.	160.801	.	.
U189	R18	3	2011	1258.54	0.3029	991.1	212.607	191.987	36.51	0.6122
U19	R18	1	2011	1262.39	0.3156	877.9	186.198	149.663	39.15	0.7712
U19	R18	2	2011	1234.69	0.317	862.7	173.888	143.931	35.44	0.8809
U19	R18	3	2011	1239.84	0.2815	926.7	185.59	143.931	33.27	0.8404
U190	R18	1	2011	1292.5	0.3677	868.5	194.8	170.089	31.69	0.7561
U190	R18	2	2011	1307.71	0.3077	1001	213.94	140.291	29.9	0.7119
U190	R18	3	2011	1300.17	0.3079	972.5	210.415	151.243	34.38	0.7793
U192	R18	1	2011	1215.68	0.2252	1032	180.584	130.512	25.72	0.6225
U192	R18	2	2011	1207.64	0.2382	885.1	160.828	123.282	39.24	0.7099
U192	R18	3	2011	1218.4	0.221	1003	169.15	106.081	31.21	0.6871
U193	R18	1	2011	1240.08	0.2671	950.7	188.088	125.397	25.8	0.7106
U193	R18	2	2011	1219.08	0.2991	892.7	177.77	119.085	35.82	0.758
U193	R18	3	2011	1248.73	0.2835	922.3	186.447	124.423	33.73	0.7556
U194	R18	1	2011	1241.94	0.2239	1059	186.484	128.985	31.69	0.6926
U194	R18	2	2011	1214.37	.	.	.	.	.	.
U194	R18	3	2011	1228.64	0.2498	1032	189.26	115.394	29.7	0.6749
U195	R18	1	2011	1164.75	0.1718	857.1	107.844	.	24.66	0.7221
U195	R18	2	2011	1183.69	0.2379	727.8	110.334	83.9013	37.91	0.814
U195	R18	3	2011	1191.31	0.247	735.6	106.808	86.9572	37	0.9152
U196	R18	1	2011	1298.22	0.2677	816.3	150.443	105.941	30.19	0.8471
U196	R18	2	2011	1321.82	0.2441	913.7	156.307	87.121	30.95	0.8655
U196	R18	3	2011	1276.4	0.2575	811.9	143.163	101.29	35.24	0.8204
U197	R18	1	2011	1179.42	0.2991	928	188.357	119.538	30.92	0.7517
U197	R18	2	2011	1194.21	0.2359	959.9	168.501	107.893	34.03	0.7164
U197	R18	3	2011	1233.79	0.2848	940.3	189.838	127.093	31.88	0.6909
U198	R18	1	2011	1285.82	0.2442	1021	188.69	129.379	30.04	0.7348
U198	R18	2	2011	1306.33	0.2249	1005	168.974	114.427	31.21	0.6941
U198	R18	3	2011	1336.06	0.2575	917.7	171.945	126.357	34.7	0.769
U199	R18	1	2011	1247.24	0.1771	1038	138.684	84.6735	27.88	0.7414
U199	R18	2	2011	1278.47	0.1894	905.1	124.6	95.5819	35.13	0.7816
U199	R18	3	2011	1261.69	0.2176	893.8	136.298	94.4116	35.75	0.8233
U2	R18	1	2011	1274.53	0.2217	983.7	162.17	120.93	30.39	0.696
U2	R18	2	2011	1236.2	0.2335	949.2	158.568	107.767	33.01	0.7708
U2	R18	3	2011	1307.51	0.2393	959.9	165.084	118.986	36.75	0.6951
U20	R18	1	2011	1232.76	0.3367	967.8	232.286	171.429	34.49	0.7318
U20	R18	2	2011	1230.14	0.3713	940.4	229.275	162.756	36.72	0.7111
U20	R18	3	2011	1223.24	0.3616	883.9	211.945	169.481	38.92	0.7243
U200	R18	1	2011	1281.85	0.259	959.9	176.773	109.197	34.42	0.7346
U200	R18	2	2011	1283.23	0.2379	893.8	142.41	106.861	33.19	0.652
U200	R18	3	2011	1272.03	0.2374	1001	176.208	109.713	30.81	0.671
U201	R18	1	2011	1291.37	0.1931	1038	154.146	98.7918	30.2	0.6994
U201	R18	2	2011	1312.42	0.2547	933.6	166.076	111.368	35.18	0.6576
U201	R18	3	2011	1365.39	0.246	891.9	149.904	107.605	36.14	0.7918
U202	R18	1	2011	1284.44	0.2351	953.1	158.528	113.697	30.55	0.7802
U202	R18	2	2011	1293.4	0.2627	957.8	172.768	108.47	28.79	0.7793
U202	R18	3	2011	1290.1	0.2275	1038	178.028	101.035	26.97	0.7367
U203	R18	1	2011	1169.36	0.2681	1065	206.36	131.922	29.85	0.7101
U203	R18	2	2011	1239.88	0.2591	1113	207.49	120.116	29.65	0.6802
U203	R18	3	2011	1271.98	0.2439	1011	192.183	119.731	34.08	0.6492
U204	R18	1	2011	1132.3	0.2352	1042	184.132	108.189	27.07	0.7401
U204	R18	2	2011	1152.5	0.2467	978	172.757	106.605	27.54	0.7765
U204	R18	3	2011	1185.19	0.2798	922.7	167.934	107.326	31.97	0.7825
U205	R18	1	2011	1197.2	0.1942	1062	153.782	98.183	27.98	0.7564
U205	R18	2	2011	1211.19	0.1832	1020	136.43	90.6145	30	0.775
U205	R18	3	2011	1222.13	0.1988	1032	151.533	100.383	24.16	0.5953
U206	R18	1	2011	1258.82	0.2944	791.2	147.865	161.575	46.26	0.7791
U206	R18	2	2011	1232.94	0.2329	1023	181.605	130.959	30.31	0.7534
U206	R18	3	2011	1243.7	0.2298	961.8	156.985	122.264	34.86	0.7289
U207	R18	1	2011	1205.89	0.2446	708.8	101.073	91.4178	46.15	0.8257
U207	R18	2	2011	1209.7	0.2693	639.7	94.7559	102.373	52.3	0.8097
U207	R18	3	2011	1221	0.2333	736.2	98.5	99.5902	45.68	0.956
U208	R18	1	2011	1295.86	0.215	984.6	160.422	124.228	31.84	0.7594
U208	R18	2	2011	1297.87	0.233	907.3	156.308	119.975	38.71	0.798
U208	R18	3	2011	1281.79	0.2185	933.1	155.113	124.896	36.73	0.7392
U209	R18	1	2011	1180.3	0.2643	914.8	162.955	113.081	34.55	0.8434
U209	R18	2	2011	1216.21	0.2689	930.5	163.866	108.538	22.5	0.813
U209	R18	3	2011	1220.73	0.2792	875.5	158.87	134.577	39.4	0.7081
U21	R18	1	2011	1208.56	0.2716	885.7	174.612	124.934	31.18	0.713
U21	R18	2	2011	1214.78	0.2534	906.2	167.76	123.851	34	0.8067
U21	R18	3	2011	1264.22	0.2231	913	159.357	131.382	30.06	0.74
U210	R18	1	2011	1322.7	0.2794	864.8	175.822	119.857	26.92	0.7216
U210	R18	2	2011	1332.4	0.2535	949	177.53	104.569	24.96	0.7142
U210	R18	3	2011	1289.41	0.3979	889.5	200.057	.	.	.
U211	R18	1	2011	1198.98	0.2717	892.9	175.075	151.82	37.54	0.8071
U211	R18	2	2011	1206.93	0.2578	968	184.514	149.121	26.94	0.7711
U211	R18	3	2011	1208.31	0.2575	914.4	169.336	121.442	31.75	0.6535
U212	R18	1	2011	1229.67	0.3201	969.1	227.778	142.469	29.57	0.6478
U212	R18	2	2011	1222.46	0.2579	948	184.882	155.98	26.73	0.584
U212	R18	3	2011	1267.85	0.2919	969.5	216.605	158.462	23.39	0.6786
U213	R18	1	2011	1158.21	0.3086	796.5	165.784	162.897	44.76	0.7839
U213	R18	2	2011	1178.16	0.3009	851.7	177.337	142.526	39.64	0.7733
U213	R18	3	2011	1163.44	0.2757	1176	257.86	184.513	34.41	0.655
U214	R18	1	2011	1308.65	0.2497	863.6	154.34	110.467	39.02	0.7083
U214	R18	2	2011	1274.94	0.3158	808.9	156.288	116.862	34.44	0.7706
U214	R18	3	2011	1320.39	0.3245	738.5	149.168	118.395	43.25	0.861
U215	R18	1	2011	1248.73	0.2446	837.7	135.212	71.656	35.46	0.9605
U215	R18	2	2011	1310.48	0.2368	825.8	132.515	90.8821	34.51	0.883
U215	R18	3	2011	1306.52	0.2412	886.6	142.085	88.0907	33.52	0.8579
U216	R18	1	2011	1179.28	0.2331	1014	178.573	117.403	.	.
U216	R18	2	2011	1196.02	0.248	930	167.004	124.616	29.12	0.8733
U216	R18	3	2011	1206.06	0.3101	880.2	175.955	132.081	37.66	0.8131
U218	R18	1	2011	1228.35	0.2609	837.1	154.547	122.608	39.72	0.7909
U218	R18	2	2011	1242.47	0.2896	814.6	161.12	121.075	36.25	0.7121
U218	R18	3	2011	1269.82	0.2555	898.4	161.39	115.586	35.54	0.7296
U219	R18	1	2011	1239.69	0.251	748.9	110.081	84.4561	40.48	0.7776
U219	R18	2	2011	1225.66	0.1589	878.5	108.523	74.1701	34.57	0.6892
U219	R18	3	2011	1241.04	0.1462	932.8	103.93	71.9859	35.67	0.8531
U22	R18	1	2011	1184.64	0.2949	875.1	184.563	125.185	32.32	0.7512
U22	R18	2	2011	1216.08	0.3202	834.1	172.667	121.317	39.47	0.5842
U22	R18	3	2011	1239.22	0.2459	988.5	193.967	128.914	25.74	0.7756
U220	R18	1	2011	1176.27	0.3095	945.7	209.588	156.903	32.58	0.6802
U220	R18	2	2011	1198.84	0.2874	1032	214.972	143.141	24.71	0.7208
U220	R18	3	2011	1197.37	0.4041	912.7	232.094	164.392	35.08	0.8079
U221	R18	1	2011	1175	0.2303	914	142.028	85.996	35.65	0.5998
U221	R18	2	2011	1203.81	0.2136	964.1	150.094	83.1199	32.74	0.5977
U221	R18	3	2011	1161.15	0.2328	888.1	143.942	92.674	33.84	0.7803
U222	R18	1	2011	1177.75	0.3333	707.8	143.563	116.186	41.04	.
U222	R18	2	2011	1202.25	0.2938	864.3	168.038	119.04	29.9	0.9458
U222	R18	3	2011	1222.46	0.3103	748	154.232	140.481	41.77	0.9279
U24	R18	1	2011	1175.42	0.2045	954.7	144.508	95.7926	28.62	0.7375
U24	R18	2	2011	1209.96	0.2058	953.4	146.296	101.563	26.16	0.7144
U24	R18	3	2011	1192.88	0.2229	935.9	147.573	96.8195	28.01	0.66
U25	R18	1	2011	1197	0.2224	1084	187.51	103.955	19.03	0.7938
U25	R18	2	2011	1224.9	0.2382	976.6	185.45	125.236	20.75	0.7364
U25	R18	3	2011	1232.67	0.3037	832.3	169.26	110.892	31.31	0.7369
U26	R18	1	2011	1179.68	0.2892	805.5	150.346	116.125	29.07	0.6826
U26	R18	2	2011	1177.49	0.2075	917	141.35	99.945	23.66	0.648
U26	R18	3	2011	1154.18	0.2477	854.4	137.28	99.8152	25.64	0.6218
U27	R18	1	2011	1231.57	0.2883	922.9	184.753	125.942	34.57	0.864
U27	R18	2	2011	1280.37	0.2446	1059	199.354	115.713	25.28	0.71
U27	R18	3	2011	1245.56	0.2912	997.6	200.35	125.206	29.38	0.6335
U28	R18	1	2011	1244.14	0.2809	977.7	188.97	141.405	31.25	0.7434
U28	R18	2	2011	1258.2	0.3192	906.6	186.34	164.721	44.41	0.6878
U28	R18	3	2011	1300.46	0.3486	885.8	180.553	139.355	40.37	0.763
U29	R18	1	2011	1232.58	0.1864	884	115.647	94.228	35.84	0.8323
U29	R18	2	2011	1272.05	0.1678	957.8	121.89	80.8791	24.87	0.8916
U29	R18	3	2011	1275.5	0.1751	897.8	116.272	93.4906	38.05	0.7321
U3	R18	1	2011	1205.21	0.3155	945.1	208.533	165.846	39.3	0.7261
U3	R18	2	2011	1219.79	0.3121	949.2	205.254	156.071	35.5	0.8253
U3	R18	3	2011	1213.04	0.2866	978	208.065	161.79	36.08	0.7179
U30	R18	1	2011	1155.92	0.2634	773.5	138.928	101.675	38.95	0.8974
U30	R18	2	2011	1162.63	0.3001	754.4	142.097	112.775	40.03	0.9612
U30	R18	3	2011	1217.66	0.2213	812.6	137.216	116.595	38.82	0.7376
U32	R18	1	2011	1231.35	0.2273	984.6	170.583	109.125	31.68	0.8682
U32	R18	2	2011	1209.84	0.2778	895.6	171.904	115.157	35.53	.
U32	R18	3	2011	1207.25	0.2267	967.5	162.7	116.028	.	0.8256
U33	R18	1	2011	1201.59	0.343	953.8	225.33	198.187	37.28	0.6052
U33	R18	2	2011	1208.53	0.3468	921.7	218.164	201.259	42.22	0.7072
U33	R18	3	2011	1200.16	0.3289	944.8	214.957	178.737	41.9	0.6753
U35	R18	1	2011	1267.48	0.3289	856.8	167.157	118.01	33.1	0.7937
U35	R18	2	2011	1246.51	0.2735	974	191.12	132.193	31.6	0.7566
U35	R18	3	2011	1258.62	0.2837	951.2	185.152	117.995	35.36	.
U36	R18	1	2011	1179.15	.	.	.	.	.	.
U36	R18	2	2011	1196.1	0.2603	979.3	189.955	120.621	32.99	0.7559
U36	R18	3	2011	1186.72	0.2975	877.1	180.55	147.576	38.68	0.7642
U37	R18	1	2011	1248.6	0.2168	958	148.343	92.1755	30.26	0.7567
U37	R18	2	2011	1253.61	0.2205	919.2	147.11	95.5857	25.34	0.7224
U37	R18	3	2011	1300.93	0.2267	931.7	153.4	99.8229	31.34	0.7116
U38	R18	1	2011	1271.68	0.2421	960	165.296	123.875	33.81	0.6693
U38	R18	2	2011	1288.3	0.2494	972.5	180.916	144.932	31.77	0.7183
U38	R18	3	2011	1272.05	0.354	944.1	228.04	184.782	36.42	0.7461
U39	R18	1	2011	1229.89	.	.	.	.	.	.
U39	R18	2	2011	1211.27	0.2936	864.8	162.833	139.589	33.68	0.8112
U39	R18	3	2011	1221.38	0.3341	857.5	172.134	136.365	27.37	0.6562
U4	R18	1	2011	1246.15	.	.	.	153.287	37.92	0.7412
U4	R18	2	2011	1223.46	0.2505	1030	188.827	158.908	35.22	0.7259
U4	R18	3	2011	1216.87	0.2466	1037	183.707	166.797	40.97	0.5925
U40	R18	1	2011	1179.01	0.145	1093	122.043	68.4667	27.39	0.6954
U40	R18	2	2011	1181.92	0.1677	935.3	119.85	80.0681	33	0.7095
U40	R18	3	2011	1225.51	0.2035	913.8	129.33	80.2588	27.7	0.6602
U41	R18	1	2011	1214.49	0.2272	1033	184.843	123.823	16.48	0.8533
U41	R18	2	2011	1212.95	0.3065	922.5	192.032	128.451	31.73	0.8691
U41	R18	3	2011	1196.57	0.298	871.9	184.717	129.535	33.93	0.7177
U42	R18	1	2011	1205.33	0.2654	975	172.807	122.855	34.79	0.7846
U42	R18	2	2011	1200.22	0.2234	1006	168.27	120.659	34.2	0.6884
U42	R18	3	2011	1214.53	0.2103	1095	175.172	106.918	26.74	0.6307
U43	R18	1	2011	1222.81	0.3955	821.2	192.263	153.844	32.71	0.7614
U43	R18	2	2011	1231.52	0.288	941.1	198.667	159.501	35.6	0.7452
U43	R18	3	2011	1230.06	.	.	.	.	.	.
U44	R18	1	2011	1266.03	0.3095	915.8	197.68	128.061	31.94	0.7036
U44	R18	2	2011	1263.05	0.3181	951.8	207.642	129.173	29.94	0.7729
U44	R18	3	2011	1188.76	0.3627	870.7	198.472	132.804	34.4	0.6567
U45	R18	1	2011	1311.03	0.216	918.8	144.09	92.9872	37.91	0.8719
U45	R18	2	2011	1267.37	0.2396	923.9	154.428	87.4639	27.75	0.7209
U45	R18	3	2011	1300.19	0.2209	901.1	140.16	106.252	33.73	0.8058
U46	R18	1	2011	1219.77	.	.	.	.	.	.
U46	R18	2	2011	1231.88	0.2489	996.8	176.783	113.687	37.03	0.6052
U46	R18	3	2011	1325.16	0.2587	939.8	178.612	139.674	33.22	0.5591
U47	R18	1	2011	1279.5	0.3221	858.6	182.057	164.966	41.34	0.7207
U47	R18	2	2011	1305.11	0.3467	858.1	203.07	157.75	35.47	0.7404
U47	R18	3	2011	1308.39	0.2933	901	189.842	158.961	39.55	0.7051
U48	R18	1	2011	1167.53	0.2061	974.8	149.037	104.323	32.33	0.772
U48	R18	2	2011	1192.44	0.2237	919.8	149.366	115.517	26.96	0.7566
U48	R18	3	2011	1179.39	0.213	951.3	146.477	106.159	33.03	0.7101
U49	R18	1	2011	1215.24	0.1424	1236	145.953	94.6079	25.16	0.6671
U49	R18	2	2011	1228.45	0.1484	917.2	96.61	78.0596	32.66	0.6978
U49	R18	3	2011	1173.47	0.2271	1012	145.887	90.6672	33.87	0.7511
U5	R18	1	2011	1183.42	0.2809	888.8	170.93	117.149	34.63	0.799
U5	R18	2	2011	1233.89	0.2477	936	165.492	126.739	36.74	0.7162
U5	R18	3	2011	1190.6	0.2488	932	166.964	116.358	35.7	0.7846
U50	R18	1	2011	1297.84	0.2553	1030	206.56	142.2	38.76	0.7407
U50	R18	2	2011	1289.33	0.2834	994.3	205.637	142.154	34.93	0.6474
U50	R18	3	2011	1268.75	.	.	.	.	.	.
U1	R18	1	2010	1133.65	.	.	.	.	.	.
U1	R18	2	2010	1137.58	0.2619	950.8	178.448	107.611	29.43	0.6304
U1	R18	3	2010	1120.99	0.2481	895.4	156.167	95.4879	31.46	0.7813
U3	R18	1	2010	1123.2	0.2759	908.4	182.154	148.867	32.4	0.8786
U3	R18	2	2010	1066.86	0.273	783.3	149.08	160.22	44.64	0.8417
U3	R18	3	2010	1106.01	0.2959	994.3	216.748	160.904	32.62	0.736
U5	R18	1	2010	1179.46	0.3101	771.9	148.666	115.673	38.43	0.9357
U5	R18	2	2010	1181.24	0.2761	849.3	156.983	111.699	37.22	0.7518
U5	R18	3	2010	1226.28	0.2866	836.3	143.258	113.317	44.54	0.7951
U6	R18	1	2010	1132.13	0.2963	829.4	179.638	130.262	32.4	0.7892
U6	R18	2	2010	1077.72	0.2763	798.7	158.137	129.161	37.04	0.8564
U6	R18	3	2010	1101.16	0.2548	848.8	166.608	136.485	33.03	0.6664
U7	R18	1	2010	1107.69	0.1578	857.1	135.312	74.1157	30.21	0.6384
U7	R18	2	2010	1034.04	0.2482	789.7	137.774	93.427	30.1	0.8435
U7	R18	3	2010	1033.65	0.2664	712.5	124.683	98.7446	36.14	0.9515
U8	R18	1	2010	1012.08	0.2851	827	168.239	121.433	31.96	0.8181
U8	R18	2	2010	1019.47	0.3275	757.4	153.583	111.637	35.83	0.9812
U8	R18	3	2010	1015.54	0.3213	753.3	157.915	111.961	32.27	0.8403
U9	R18	1	2010	1087.44	0.2689	879.1	175.857	162.676	39.13	0.6986
U9	R18	2	2010	1072.11	0.2708	952.2	188.594	153.004	30.78	0.7226
U9	R18	3	2010	1080.05	0.305	846.8	183.379	135.133	31.94	0.7244
U10	R18	1	2010	1121.54	0.3502	970.8	253.967	188.135	33.79	0.7587
U10	R18	2	2010	1132.02	0.3341	884	201.098	180.693	38.81	0.7171
U10	R18	3	2010	1113.87	.	.	.	.	.	.
U14	R18	1	2010	1081.58	0.3499	784.2	171.692	139.46	39.6	0.7929
U14	R18	2	2010	1112.14	0.327	956.6	215.4	131.486	32.39	0.8379
U14	R18	3	2010	1135.91	0.3611	834.6	198.238	153.099	37.16	0.7364
U15	R18	1	2010	1122.93	0.1961	968.5	146.43	88.886	33.05	0.5855
U15	R18	2	2010	1070.4	0.2605	796.7	133.218	85.4539	32.49	0.6834
U15	R18	3	2010	1130.81	0.196	988.6	153.056	95.9306	32.77	0.5387
U18	R18	1	2010	1080.84	0.1137	802.8	108.452	99.3149	32.74	0.7289
U18	R18	2	2010	1088.57	0.2621	842.5	129.718	87.6003	29.34	0.9433
U18	R18	3	2010	1069.56	0.1869	882.1	123.882	73.5881	27.89	0.8047
U19	R18	1	2010	1088.41	0.3578	818.8	188.588	155.91	39.4	0.9391
U19	R18	2	2010	1080.24	0.3449	826.6	192.716	164.595	36.39	0.9496
U19	R18	3	2010	1084.71	0.3459	829.9	190.203	161.812	39.2	0.8358
U20	R18	1	2010	1108.37	0.4156	763.4	193.41	174.104	45.56	0.7774
U20	R18	2	2010	1104.38	0.4143	781	179.082	189.591	.	.
U20	R18	3	2010	1113.9	0.3314	886.2	209.05	189.293	40.14	0.6175
U22	R18	1	2010	1088.63	0.2253	858.7	152.912	106.877	.	.
U22	R18	2	2010	1087.28	0.2914	827.1	152.113	106.42	33.59	0.8601
U22	R18	3	2010	1085.69	0.2257	970.7	164.477	90.1252	25.41	0.6671
U24	R18	1	2010	1117.66	0.252	826.9	127.933	98.0221	40.94	0.9724
U24	R18	2	2010	1166.9	0.2354	838.4	133.413	94.8653	34.58	0.8753
U24	R18	3	2010	1139.28	0.1933	935.5	140.974	89.7914	31.66	0.6461
U25	R18	1	2010	1076.94	0.3798	753.3	167.874	125.809	41.9	1.007
U25	R18	2	2010	1110.97	0.2492	904.1	168.325	115.839	34.57	0.6871
U25	R18	3	2010	1112.27	0.2636	881.6	154.074	107.715	41.72	0.7045
U26	R18	1	2010	1189.71	0.2635	829.3	143.662	147.961	31.67	0.6991
U26	R18	2	2010	1168	0.2714	829.4	144.22	106.088	34.08	0.6144
U26	R18	3	2010	1226.97	.	.	.	.	.	.
U27	R18	1	2010	1030.63	0.2351	996.6	183.715	120.048	30.9	0.6783
U27	R18	2	2010	1012.41	0.2537	1072	213.302	129.856	26.5	0.668
U27	R18	3	2010	1050.98	0.2322	1044	188.213	107.78	24.05	0.647
U28	R18	1	2010	1097.88	0.2651	944.3	179.697	135.116	39.49	0.7806
U28	R18	2	2010	1172.24	0.2601	959.9	183.23	144.282	34.59	0.7182
U28	R18	3	2010	1128.2	.	.	.	.	.	.
U29	R18	1	2010	1202.09	0.1926	851.3	115.599	105.172	42.01	0.7498
U29	R18	2	2010	1166.18	0.2157	855	117.516	90.0417	39.65	0.7544
U29	R18	3	2010	1121.3	0.1606	933.1	115.6	94.4112	34.85	0.7583
U30	R18	1	2010	1226.6	0.2721	796.6	143.898	140.196	38.78	0.9327
U30	R18	2	2010	1237.69	0.3059	856.3	162.473	117.041	34.04	0.8834
U30	R18	3	2010	1254.9	.	.	.	.	.	.
U35	R18	1	2010	1142.69	0.3232	925.6	205.695	136.686	35.68	0.6922
U35	R18	2	2010	1134.26	0.3625	789.7	164.54	133.691	38.68	0.9115
U35	R18	3	2010	1144.32	0.329	877.7	189.605	146.114	36.38	0.7302
U36	R18	1	2010	1100.95	0.2744	954.1	203.77	133.997	32.58	0.6598
U36	R18	2	2010	1082.6	0.3194	739.6	154.346	141.354	44.32	0.8385
U36	R18	3	2010	1141.04	0.3096	896.9	194.442	144.345	35.66	0.7261
U37	R18	1	2010	1148.19	0.2828	853.8	158.136	102.562	35.95	0.8464
U37	R18	2	2010	1137.86	0.3504	722.7	147.56	119.807	34.81	0.8182
U37	R18	3	2010	1115.49	0.3159	745.3	136.908	108.615	35.6	0.7822
U38	R18	1	2010	1158.44	0.2554	954.5	182.532	135.718	38.86	0.6739
U38	R18	2	2010	1150.59	0.2549	891.6	170.076	136.587	37.16	0.7199
U38	R18	3	2010	1110.1	0.253	891	167.068	137.114	36.31	0.7215
U39	R18	1	2010	1203.12	0.3163	855.7	174.157	151.571	42.36	0.7684
U39	R18	2	2010	1188.04	0.2851	797.4	148.51	146.03	46.57	0.727
U39	R18	3	2010	1217.41	0.3079	776.5	147.571	147.989	47.17	0.7548
U40	R18	1	2010	1095.96	0.1887	814.3	106.977	70.1907	33.4	0.6105
U40	R18	2	2010	1116.8	0.1672	920.4	117.407	72.5333	26.39	0.6937
U40	R18	3	2010	1101.36	0.1906	892.7	116.777	70.1342	27.17	0.7592
U41	R18	1	2010	1089.41	.	.	.	.	.	.
U41	R18	2	2010	1117.83	0.238	876.3	162.088	135.554	36.09	0.8027
U41	R18	3	2010	1100.14	0.2099	945.5	166.825	133.51	33.66	0.7126
U42	R18	1	2010	1033.13	0.2121	1057	177.72	126.683	31.56	0.4945
U42	R18	2	2010	1039.25	0.1969	1076	174.774	104.295	.	.
U42	R18	3	2010	999.273	0.3169	880	190.606	137.698	37.72	0.6588
U43	R18	1	2010	1164.27	0.3147	947.2	215.065	153.046	33.78	0.6808
U43	R18	2	2010	1185.34	0.3157	924.2	206.4	160.201	34.7	0.7467
U43	R18	3	2010	1247.14	0.4803	783.4	197.59	175.401	37.52	0.8049
U44	R18	1	2010	1075.08	0.3024	810.8	172.152	121.639	35.74	0.6143
U44	R18	2	2010	1066.33	0.2898	842.4	173.045	135.239	37	0.726
U44	R18	3	2010	1109.67	0.3351	845.5	186.027	127.071	33.16	0.8115
U46	R18	1	2010	1204.19	0.2646	897.6	157.347	122.557	39.5	0.6892
U46	R18	2	2010	1204.11	0.4013	824.3	183.35	138.123	36.1	0.6529
U46	R18	3	2010	1235.5	0.3031	878.5	162.687	121.546	36.82	0.8716
U50	R18	1	2010	1180.29	0.3317	925.1	204.942	178.209	41	0.706
U50	R18	2	2010	1153.66	0.3358	863	191.295	157.168	40.61	0.7377
U50	R18	3	2010	1122.67	.	.	.	.	.	.
U51	R18	1	2010	1017.39	0.2732	867.2	167.588	118.435	36.54	0.7654
U51	R18	2	2010	1036.22	0.3223	782	153.979	114.152	40.89	0.9158
U51	R18	3	2010	1029.05	0.2794	839	162.782	117.817	38.13	0.7933
U52	R18	1	2010	1006.96	0.2225	874.8	161.775	94.6907	31.69	0.6561
U52	R18	2	2010	1010.25	0.318	754.8	157.742	85.4156	28.45	0.6215
U52	R18	3	2010	984.642	0.2548	814.7	146.711	81.2475	27.86	0.6653
U53	R18	1	2010	1064.75	0.2942	804.4	158.066	89.9399	32.87	0.5268
U53	R18	2	2010	1067.86	0.2525	903.6	154.762	103.585	31.17	0.9525
U53	R18	3	2010	1059.13	0.2523	799.2	146.506	102.511	37.42	0.6964
U54	R18	1	2010	1146.43	0.2552	838.8	147.704	115.57	39.62	0.7003
U54	R18	2	2010	1098.69	0.3289	788.5	159.743	111.829	36.02	1.039
U54	R18	3	2010	1116.97	0.232	955.1	153.64	131.522	37.05	0.7802
U55	R18	1	2010	1088.05	0.2093	1040	170.197	118.026	30.87	0.6314
U55	R18	2	2010	1137.61	0.2833	882	166.896	111.844	33.94	0.7712
U55	R18	3	2010	1124.77	0.2403	969.7	177.9	104.787	28.94	0.6523
U56	R18	1	2010	1114.81	0.3063	799.7	155.438	160.903	46.28	0.566
U56	R18	2	2010	1143.02	0.2431	825.1	146.944	145.241	47.48	0.6098
U56	R18	3	2010	1104.86	.	.	.	.	.	.
U57	R18	1	2010	1081.33	0.2447	842.9	148.772	119.732	33.29	0.6792
U57	R18	2	2010	1085.65	0.2378	872.4	149.587	107.125	35.61	0.814
U57	R18	3	2010	1083.94	0.2532	792.3	132.75	103.162	40.14	1.004
U58	R18	1	2010	1083.77	0.3971	847.6	231.138	163.456	37.88	0.6922
U58	R18	2	2010	1070.92	0.4789	788.3	221.108	162.79	38.28	0.8595
U58	R18	3	2010	1122.8	.	.	.	.	.	.
U59	R18	1	2010	1141.69	0.223	694.7	87.7483	83.2715	.	.
U59	R18	2	2010	1147.3	0.2326	866.4	134.45	88.2845	.	.
U59	R18	3	2010	.	.	.	.	.	.	.
U60	R18	1	2010	1132	0.3254	899.6	206.447	174.541	37.27	0.8533
U60	R18	2	2010	1111.35	0.3081	898.8	186.908	139.222	35.47	0.8316
U60	R18	3	2010	1105.99	0.2967	955.1	200.819	161.689	36.64	0.7549
U61	R18	1	2010	1054.01	0.2908	879.1	187.237	129.968	34.01	0.7852
U61	R18	2	2010	1054.93	0.322	824.8	177.75	121.52	35.32	0.8411
U61	R18	3	2010	1074.53	0.3812	795.5	178.523	125.883	39.77	0.719
U64	R18	1	2010	1162.38	0.2065	1002	158.32	102.475	31.18	0.6736
U64	R18	2	2010	1080.44	0.2029	883.5	133.137	98.473	35.77	0.6717
U64	R18	3	2010	1092.4	0.2507	824.9	133.107	95.1051	32.32	0.61
U65	R18	1	2010	1103.52	0.1964	1041	172.446	102.719	30.78	0.5634
U65	R18	2	2010	1169.43	0.2323	885.8	156.864	115.699	39.46	0.4418
U65	R18	3	2010	1137.94	0.2062	999.6	164.028	104.59	31.87	0.6197
U66	R18	1	2010	1160.52	0.3019	888	183.938	121.998	31.98	0.7095
U66	R18	2	2010	1146.98	0.3028	939.4	200.69	136.834	35.9	0.6527
U66	R18	3	2010	1195.85	0.2601	1016	207.172	123.251	31.96	0.5786
U67	R18	1	2010	1092	0.2366	745.4	104.46	67.2332	30.34	0.6897
U67	R18	2	2010	1076.58	0.1838	799.8	102.89	73.1958	34.43	0.5867
U67	R18	3	2010	1085.62	0.1663	905.3	114.144	72.3652	29.42	0.7405
U68	R18	1	2010	1107.66	0.1738	975.3	150.576	100.853	31.32	0.5553
U68	R18	2	2010	1034.29	0.2005	939.3	140.483	92.2068	35.4	0.6631
U68	R18	3	2010	1080.82	0.1832	1002	147.042	94.341	27.31	0.5248
U70	R18	1	2010	1030.14	0.2575	806.2	150.52	96.6865	32.02	0.7874
U70	R18	2	2010	1027.22	0.2541	783.2	134.649	96.8035	35.1	0.9374
U70	R18	3	2010	1103.08	0.3058	792.8	152.082	103.755	35.57	0.9883
U71	R18	1	2010	1124.83	0.3205	995	222.72	169.554	34.75	0.7478
U71	R18	2	2010	1094.42	0.269	1024	217.49	159.873	33.99	0.6848
U71	R18	3	2010	1122.6	0.2801	1035	227.507	163.472	31.83	0.66
U75	R18	1	2010	1160.57	0.306	765.1	133.48	113.396	38.36	0.6653
U75	R18	2	2010	1134.54	0.3111	778.7	146.02	128.088	43.99	0.7951
U75	R18	3	2010	1121.54	0.3032	786.9	150.257	104.881	30.8	0.6409
U77	R18	1	2010	1149.03	0.3201	878.4	193.852	152.438	27.11	0.7284
U77	R18	2	2010	1101.87	0.2761	936	188.092	143.448	38.03	0.7747
U77	R18	3	2010	1132.27	0.3228	950.5	208.36	164.206	35.83	0.6851
U80	R18	1	2010	1053.47	0.2531	893.3	164.243	111.556	38.58	0.66
U80	R18	2	2010	1022.29	0.2716	875.3	167.81	115.666	33.19	0.7659
U80	R18	3	2010	1067.87	0.3134	872.5	175.224	115.164	30.56	0.7799
U81	R18	1	2010	1080.12	0.2902	832.9	166.062	118.478	31.5	0.8568
U81	R18	2	2010	1086.61	0.3169	790.9	165.016	118.042	36.98	0.733
U81	R18	3	2010	1080.42	0.2561	854.1	160.423	118.455	34.93	0.7075
U83	R18	1	2010	1146.33	0.3554	868.5	191.52	116.234	24.44	0.6465
U83	R18	2	2010	1185.6	.	.	.	.	.	.
U83	R18	3	2010	1221.48	0.318	901	189.088	121.557	28.74	0.7434
U84	R18	1	2010	1071.69	0.3452	861	200.37	134.706	33.97	0.6854
U84	R18	2	2010	1030.55	0.3001	1148	269.377	144.323	.	.
U84	R18	3	2010	1063.08	0.3449	832.9	196.55	163.141	37	0.6791
U85	R18	1	2010	1154.66	0.2211	1041	174.015	101.201	30.66	0.5853
U85	R18	2	2010	1117.34	0.2985	845.7	156.53	101.7	33.78	0.7146
U85	R18	3	2010	1208.51	0.2555	834.9	147.358	105.76	32.99	0.5781
U87	R18	1	2010	1119.58	0.2811	953.7	167.298	91.147	26.25	0.8816
U87	R18	2	2010	1181.67	0.2549	915.6	163.236	105.049	33.37	0.7687
U87	R18	3	2010	1152.84	0.2257	914.5	159.146	96.2519	33.71	0.5737
U88	R18	1	2010	1097.48	0.2868	838.4	160.665	129.222	39.66	0.8112
U88	R18	2	2010	1068.04	0.2855	864.8	174.378	127.429	34.91	0.7319
U88	R18	3	2010	1059.12	0.1812	929.5	162.7	153.778	36.2	0.6943
U89	R18	1	2010	1061.09	0.266	993.8	209.576	131.583	27.31	0.516
U89	R18	2	2010	1052.09	0.3358	857.3	192.283	119.466	31.32	0.9076
U89	R18	3	2010	1078.14	0.3026	939	202.065	127.572	30.73	0.7028
U90	R18	1	2010	1068.27	.	.	.	.	.	.
U90	R18	2	2010	1046.41	0.3043	729.4	142.07	109.361	43.48	0.7864
U90	R18	3	2010	1090.84	0.2091	895.1	144.293	112.783	32.14	0.8087
U91	R18	1	2010	1082.73	0.1958	993.5	158.86	93.1968	29.35	0.6476
U91	R18	2	2010	1064.3	0.2076	995.3	161.545	96.5389	31.26	0.7726
U91	R18	3	2010	1115.3	0.2569	875.2	154.918	104.024	35.51	0.7563
U92	R18	1	2010	1150.26	0.198	803.8	109.058	100.779	41.41	1.042
U92	R18	2	2010	1155.7	0.2579	775.1	132.632	103.523	37.45	1.011
U92	R18	3	2010	1151.76	0.4959	725.3	112.702	104.008	40.45	1.177
U94	R18	1	2010	1144.36	0.3348	812.1	173.182	141.34	38.04	0.9405
U94	R18	2	2010	1142.59	0.348	844.5	197.4	148.627	32.34	0.9721
U94	R18	3	2010	1121.52	0.2674	1001	207.34	142.485	32.68	0.7217
U96	R18	1	2010	1033.53	0.2514	813.3	145.632	123.45	39.53	0.8381
U96	R18	2	2010	1016.47	0.2666	871.2	164.825	126.575	35.79	0.8282
U96	R18	3	2010	1029.05	0.2106	934.7	146.254	126.237	.	.
U97	R18	1	2010	1088.05	0.3072	941.8	210.834	144.123	22.28	0.7112
U97	R18	2	2010	1092.61	0.3301	897.2	207.133	145.745	35.81	0.7762
U97	R18	3	2010	1100.17	0.2654	1033	216.46	137.993	31.52	0.6282
U98	R18	1	2010	1040.76	0.3216	817.6	168.513	127.928	39.02	0.8225
U98	R18	2	2010	1032.49	0.2891	840.5	166.371	148.13	39.62	0.8729
U98	R18	3	2010	1017.47	0.2319	910.6	156.638	140.194	32.59	0.8028
U99	R18	1	2010	1137.4	0.3092	847.3	175.832	160.403	32.31	0.8132
U99	R18	2	2010	1133.78	0.2972	844.2	178.667	157.641	40.84	0.7447
U99	R18	3	2010	1143.98	0.2548	990.1	189.877	156.647	33.59	0.7888
U103	R18	1	2010	1120.56	0.2851	920	189.027	129.796	35.27	0.7137
U103	R18	2	2010	1097.89	0.2966	860	174.988	132.043	34.01	0.6125
U103	R18	3	2010	1156.19	0.2513	1003	198.01	136.598	31.83	0.5898
U105	R18	1	2010	1094.3	.	.	.	.	.	.
U105	R18	2	2010	1068.02	0.2787	853.4	170.69	137.322	36.74	0.8719
U105	R18	3	2010	1070.57	0.3297	772.6	159.02	138.303	40.71	0.7853
U106	R18	1	2010	1134.95	0.3452	859.6	201.228	144.188	33.58	0.7896
U106	R18	2	2010	1162.04	0.3756	890.8	216.564	145.833	37.5	0.7534
U106	R18	3	2010	1172.12	0.488	790.1	197.548	131.501	33.04	0.7178
U107	R18	1	2010	1100.63	0.2723	1033	206.412	141.152	26.13	0.8927
U107	R18	2	2010	1094.37	0.3168	859.4	188.715	155.883	37.16	0.8462
U107	R18	3	2010	1113.77	0.3465	892.3	200.53	136.226	31.15	0.8774
U109	R18	1	2010	1025.96	0.308	866.1	181.295	110.48	24.28	0.6827
U109	R18	2	2010	1037.06	0.2484	896.2	164.117	114.961	32.93	0.6691
U109	R18	3	2010	1068.46	0.3187	829.3	165.683	111.55	35.24	0.7417
U111	R18	1	2010	1002.53	0.2336	757.8	116.927	111.783	42.88	0.8674
U111	R18	2	2010	999.283	0.2107	783.3	118.528	107.795	42.28	0.8071
U111	R18	3	2010	1014.85	0.2175	864.6	136.924	91.379	30.46	0.7767
U112	R18	1	2010	1090.39	0.3502	898.2	212.996	167.762	37.65	0.7345
U112	R18	2	2010	1090.89	0.3965	796.6	203.63	180.842	44.25	0.7522
U112	R18	3	2010	1095.88	0.3425	969.9	234.38	169.121	33.02	0.7817
U113	R18	1	2010	1120.97	0.2218	860.8	139.796	115.338	31.59	0.8852
U113	R18	2	2010	1054.14	0.2419	885.8	148.413	101.421	36.13	0.7497
U113	R18	3	2010	1085.64	0.2178	931.3	148.968	99.3735	33.73	0.7241
U114	R18	1	2010	1180.51	0.2861	861.6	166.026	128.828	32.34	0.7321
U114	R18	2	2010	1193.74	0.2694	892.7	166.576	137.529	35.86	0.8451
U114	R18	3	2010	1217.26	0.2466	911.9	166.785	129.044	32.94	0.8273
U115	R18	1	2010	1054.71	0.2402	878	157.22	120.137	35.98	0.724
U115	R18	2	2010	1045.98	0.2573	875	153.975	117.827	34.46	0.8902
U115	R18	3	2010	1069.18	0.2612	861	155.835	115.176	36.84	0.8013
U116	R18	1	2010	1117.68	0.2375	877.9	154.69	111.203	34.43	0.7664
U116	R18	2	2010	1113.04	0.273	821.6	155.08	118.135	36.52	0.91
U116	R18	3	2010	1097.87	0.2308	914.1	164.515	113.136	33.48	0.6833
U117	R18	1	2010	1007.28	0.2481	902.8	162.725	95.1987	25.12	0.8944
U117	R18	2	2010	990.1	0.2609	869.2	164.891	104.796	33.9	0.7008
U117	R18	3	2010	1010.18	0.2384	869.4	154.736	109.164	34.17	0.6863
U118	R18	1	2010	1012.47	0.193	893.3	132.67	102.421	38.18	0.647
U118	R18	2	2010	1004.07	0.2412	796.6	126.814	99.5785	40.08	0.85
U118	R18	3	2010	1055.01	0.3014	758.2	132.323	105.27	37.14	0.8659
U119	R18	1	2010	1090.14	0.2645	873.2	143.514	94.0522	34.38	0.8305
U119	R18	2	2010	1109.81	0.1829	1011	146.558	104.157	26.39	0.7036
U119	R18	3	2010	1082.72	0.214	913.4	145.685	96.1881	30.68	0.6335
U120	R18	1	2010	1138.97	0.2831	834.9	149.653	104.421	34.97	0.9398
U120	R18	2	2010	1139.17	0.2498	897	157.975	106.816	33.3	0.7898
U120	R18	3	2010	1164.51	0.2916	808.5	148.704	105.74	37.12	0.9324
U123	R18	1	2010	1162.5	0.3615	828.2	188.021	165.66	37.17	0.8428
U123	R18	2	2010	1064.37	0.3769	937.4	240.58	157.413	32.57	0.8301
U123	R18	3	2010	1081.21	0.3763	822.3	195.276	146.145	38.71	0.8184
U124	R18	1	2010	1067.16	0.243	766.7	131.603	103.858	39.62	0.9144
U124	R18	2	2010	1059.37	0.2296	831.5	136.869	99.2159	30.98	0.9059
U124	R18	3	2010	1100.57	0.2154	931.3	147.988	96.0191	49.13	0.837
U125	R18	1	2010	1109.86	0.256	819.9	144.412	107.481	37.79	0.8206
U125	R18	2	2010	1092.6	0.2168	982.6	162.65	106.601	29.53	0.6413
U125	R18	3	2010	1143.53	0.2728	863.2	157.056	106.664	31.47	0.7047
U126	R18	1	2010	1110.1	0.3019	827.1	167.705	106.385	27.38	0.6945
U126	R18	2	2010	1048.26	0.1977	1008	160.568	109.041	30.4	0.6956
U126	R18	3	2010	1056.83	0.2662	844	160.005	109.163	27.39	0.6342
U128	R18	1	2010	1121.23	0.2554	864.9	155.63	93.0081	.	0.7593
U128	R18	2	2010	1096.58	0.3207	807.9	157.697	103.356	37.7	0.6084
U128	R18	3	2010	1124.37	0.2481	845.8	146.904	111.118	38.99	0.7614
U129	R18	1	2010	1118.59	0.3483	826.9	197.697	141.582	37.19	0.7222
U129	R18	2	2010	1163.33	0.625	692.7	194.125	158.997	43.84	0.816
U129	R18	3	2010	1208.24	.	.	.	.	.	.
U130	R18	1	2010	1163.9	0.2753	897	171.997	125.6	33.11	0.8305
U130	R18	2	2010	1164.81	0.3236	860.7	181.628	132.474	38.5	0.7859
U130	R18	3	2010	1164.14	0.2365	917.3	159.36	134.811	30.73	0.8504
U131	R18	1	2010	1150.84	0.2899	768.9	142.138	125.077	41.47	0.6608
U131	R18	2	2010	1143.62	0.2432	835.2	158.555	133.845	40.86	0.7044
U131	R18	3	2010	1136.5	0.2845	815.8	153.692	130.72	43.99	0.7163
U134	R18	1	2010	1194.99	0.2476	893.3	161.683	116.011	37.67	0.7734
U134	R18	2	2010	1181.03	0.2165	794.1	138.48	87.4669	35.25	0.6887
U134	R18	3	2010	1183.19	.	.	.	.	.	.
U135	R18	1	2010	1143.75	0.264	794.2	142.002	142.525	32.95	0.8922
U135	R18	2	2010	1139.76	0.2151	905.3	159.904	143.553	38.31	0.7744
U135	R18	3	2010	1167.84	0.2256	907.6	155.297	132.915	33.31	0.8581
U136	R18	1	2010	1134.26	0.2518	948.2	181.877	108.149	31.32	0.5396
U136	R18	2	2010	1129.54	0.2632	905.9	175.768	106.707	35.14	0.5629
U136	R18	3	2010	1099.36	0.2804	837.5	166.511	117.569	35.08	0.6271
U137	R18	1	2010	1121.26	0.2867	840.8	140.786	141.282	45.33	0.9862
U137	R18	2	2010	1131.67	0.2213	994.2	170.01	146.699	37.58	0.6603
U137	R18	3	2010	1162.88	0.2466	932.8	160.342	123.664	40.35	0.8297
U138	R18	1	2010	1042.42	0.1601	1129	149.472	80.3381	29.07	0.6663
U138	R18	2	2010	1131.39	0.2563	916.1	160.73	99.2942	32.98	0.6301
U138	R18	3	2010	1120.04	0.1755	990.1	135.794	89.1761	31.13	0.6972
U139	R18	1	2010	1114.33	0.2345	711.5	103.667	97.2456	42.22	1.059
U139	R18	2	2010	1070.39	0.2428	783.3	128.511	111.837	40.41	0.7888
U139	R18	3	2010	1052.97	0.1941	873.5	126.866	87.9987	30.6	0.9358
U140	R18	1	2010	1124.64	0.2412	900.1	142.238	96.2024	40.01	0.7819
U140	R18	2	2010	1126.77	0.2584	896.3	137.44	86.6411	28.28	0.7457
U140	R18	3	2010	1170.09	.	.	.	.	.	.
U142	R18	1	2010	1102.16	0.3447	888.7	174.836	110.564	33.24	0.8114
U142	R18	2	2010	1085.66	0.2781	913.6	175.318	113.832	30.02	0.6954
U142	R18	3	2010	1161.7	0.3124	863.5	169.668	113.81	34.8	0.8475
U143	R18	1	2010	1102.12	0.3273	798.3	157.727	130.865	33.74	0.7457
U143	R18	2	2010	1097.9	0.2776	783.3	137.276	120.365	42.38	0.9164
U143	R18	3	2010	1176.2	0.2998	867.5	167.458	134.549	40.47	0.7924
U144	R18	1	2010	1111.62	0.213	786	116.483	92.0838	42.04	0.7574
U144	R18	2	2010	1082.73	0.1822	861.9	121.246	103.067	40.03	0.656
U144	R18	3	2010	1122.85	0.2096	780	113.713	106.398	49.47	0.7012
U145	R18	1	2010	1053.55	0.2969	767.9	148.785	96.3338	36.93	0.8662
U145	R18	2	2010	1085.45	0.2154	871.5	144.024	101.469	30.26	0.8861
U145	R18	3	2010	1030.96	0.1818	972.3	145.123	96.2149	31.84	0.6793
U146	R18	1	2010	1211.57	0.3259	884.8	197.635	196.075	45.43	0.6766
U146	R18	2	2010	1174.53	0.4466	852.4	216.964	191.534	44.17	0.7865
U146	R18	3	2010	1216.69	0.3069	853.3	189.929	194.277	46.99	0.7015
U149	R18	1	2010	1113.51	0.2314	824.9	130.602	100.07	33.92	0.5626
U149	R18	2	2010	1113.5	0.2237	816.5	129.117	100.86	37.92	0.6537
U149	R18	3	2010	1126.16	0.1989	818.8	122.747	101.603	39.14	0.6884
U151	R18	1	2010	1171.31	0.2855	801.4	157.686	111.049	36.45	0.6633
U151	R18	2	2010	1167.79	0.2842	887.7	174.342	117.899	36.62	0.6574
U151	R18	3	2010	1157.53	0.252	891.6	162.758	125.542	39.08	0.7205
U152	R18	1	2010	1051.45	0.3074	911.6	204.397	147.626	29.6	0.8038
U152	R18	2	2010	1050.62	0.339	925.1	214.033	132.759	30.69	0.8094
U152	R18	3	2010	1051.1	0.3229	876.4	187.427	131.947	30.53	0.7583
U153	R18	1	2010	1095.36	0.4285	718.3	165.419	119.541	42.3	0.8428
U153	R18	2	2010	1054.35	0.2898	796.2	160.213	108.021	30.16	0.7444
U153	R18	3	2010	1085.64	0.2915	873.3	175.918	117.04	34.01	0.768
U154	R18	1	2010	1104.06	0.1761	953.7	113.76	74.3097	34.2	0.6075
U154	R18	2	2010	1114.22	0.1455	934.6	109.334	79.763	31.26	0.6818
U154	R18	3	2010	1125.29	0.1898	818.4	102.562	80.7468	39.94	0.8438
U157	R18	1	2010	1148.53	0.2366	920	168.88	118.628	35.79	0.6113
U157	R18	2	2010	1122.31	0.1994	978.4	176.774	129.954	31.32	0.6018
U157	R18	3	2010	1153.33	0.2834	847	167.898	110.703	31.05	0.7011
U158	R18	1	2010	1117.38	0.2368	835.8	130.376	85.2362	37.39	0.7198
U158	R18	2	2010	1100.18	0.2492	849.4	137.34	88.4492	32.46	0.7324
U158	R18	3	2010	1142.57	0.2265	878.1	138.053	88.5233	33.09	0.6671
U159	R18	1	2010	1167.48	0.341	859.4	196.255	169.722	28.39	0.9385
U159	R18	2	2010	1103.77	0.2992	949.8	210.082	157.949	32.19	0.7733
U159	R18	3	2010	1108.64	.	.	.	.	.	.
U160	R18	1	2010	1141.29	0.1977	838.6	126.106	110.682	31.33	0.8267
U160	R18	2	2010	1096.32	0.2915	784.3	133.164	99.547	32.3	0.7887
U160	R18	3	2010	1169.87	0.2664	861.1	142.35	99.1075	36.09	0.6575
U162	R18	1	2010	1071.14	0.1898	1163	216.323	156.567	27.26	0.5681
U162	R18	2	2010	1072.21	0.3483	854.6	195.119	119.539	.	.
U162	R18	3	2010	1094.36	0.3287	946.6	222.718	156.518	33.48	0.6699
U163	R18	1	2010	1099.47	0.2807	828.2	151.669	94.4098	39.13	0.8267
U163	R18	2	2010	1099.92	0.2523	808.6	144.855	122.323	45.89	0.6131
U163	R18	3	2010	1099.61	0.2783	762.8	138.326	128.952	49.22	0.723
U165	R18	1	2010	1079.97	0.2684	804.5	146.477	94.1787	36.16	0.7888
U165	R18	2	2010	1091.32	0.2675	875.8	166.87	102.212	29.25	0.7363
U165	R18	3	2010	1068.76	.	.	.	.	.	.
U166	R18	1	2010	1109.44	0.1466	942.4	115.014	83.4881	22.54	0.5779
U166	R18	2	2010	1092.63	0.2379	954.6	154.96	91.9685	25.64	0.7021
U166	R18	3	2010	1143.14	0.206	915.2	137.386	97.0592	35	0.7295
U167	R18	1	2010	1019.97	0.2413	924.7	170.225	104.957	33.77	0.7961
U167	R18	2	2010	1017.17	0.2789	934.8	182.27	121.685	33.88	0.7576
U167	R18	3	2010	1020.54	.	.	.	.	.	.
U168	R18	1	2010	1065.28	0.2605	796	148.968	121.085	41.56	0.735
U168	R18	2	2010	1041.18	0.2346	859.5	152.71	119.043	38.55	0.7502
U168	R18	3	2010	1036.36	0.2943	833.3	167.3	120.785	34.24	0.9089
U171	R18	1	2010	1184.1	0.2005	819.2	111.28	86.2781	39.15	0.7859
U171	R18	2	2010	1086.59	0.1531	928.9	111.01	72.2984	31.64	0.6957
U171	R18	3	2010	1088.58	0.2132	804	107.173	82.3082	39.56	0.8308
U175	R18	1	2010	1103.99	0.2703	806	149.082	103.581	36.95	0.7759
U175	R18	2	2010	1092.26	0.3395	758.8	143.876	114.453	31.2	0.5366
U175	R18	3	2010	1136.75	.	.	.	.	.	.
U177	R18	1	2010	1002.67	0.2925	812.5	153.094	105.567	37.34	0.9176
U177	R18	2	2010	1013.42	0.3326	780.5	154.85	118.983	33.38	0.8955
U177	R18	3	2010	1040.62	.	.	.	.	.	.
U178	R18	1	2010	1041.08	0.2973	795.4	152.144	100.555	35.71	0.9377
U178	R18	2	2010	1042.71	0.265	904.6	167.613	103.766	34.36	0.9039
U178	R18	3	2010	1049.84	0.2416	878.3	162.108	113.955	33.26	0.8062
U179	R18	1	2010	990.267	0.2534	800.7	136.454	105.765	37.38	0.9139
U179	R18	2	2010	1003.97	0.1988	924.3	145.841	102.109	31.37	0.7671
U179	R18	3	2010	976.675	0.2398	855.4	138.069	97.4438	33.44	0.7905
U183	R18	1	2010	1136.28	.	.	.	.	.	.
U183	R18	2	2010	1118.46	0.2206	883.6	142.759	92.4244	34.01	0.6712
U183	R18	3	2010	1158.52	0.2242	854.1	132.796	107.012	41.02	0.7683
U184	R18	1	2010	1166.87	0.1754	979.2	126.815	93.5441	.	.
U184	R18	2	2010	1166.75	0.188	903.7	122.69	106.45	.	.
U184	R18	3	2010	1229.9	.	.	.	.	.	.
U188	R18	1	2010	1100.05	0.2725	876.3	152.782	123.757	40.84	0.8191
U188	R18	2	2010	1087	0.2675	876.6	155.43	140.007	43.01	0.7606
U188	R18	3	2010	1130.17	0.2143	990.9	157.66	130.082	34.05	0.7016
U190	R18	1	2010	1042.88	0.3024	957.4	203.732	140.793	25.93	0.7567
U190	R18	2	2010	1045.37	0.3115	902	196.646	158.425	37.36	0.6985
U190	R18	3	2010	1067.01	.	.	.	.	.	.
U192	R18	1	2010	1168.61	0.2544	845.8	148.114	130.423	40.66	0.7927
U192	R18	2	2010	1133.19	0.2907	755.8	141.859	129.545	36.5	0.7461
U192	R18	3	2010	1144.38	0.3193	763.1	152.191	120.887	37.46	0.7022
U193	R18	1	2010	1041.25	0.2175	958.7	164.924	103.717	31.46	0.6363
U193	R18	2	2010	1084.64	0.2668	862	163.987	117.481	37.86	0.6917
U193	R18	3	2010	1085.06	0.2938	878.2	173.327	104.566	33.23	0.8337
U194	R18	1	2010	1083.96	0.247	901.6	156.674	117.135	38.52	0.7252
U194	R18	2	2010	1102.1	0.2468	1014	184.054	109.803	29.28	0.6566
U194	R18	3	2010	1097.9	0.2517	931.7	170.75	93.2076	21.22	0.6642
U196	R18	1	2010	1076.6	0.1914	926.6	142.683	87.7096	27.51	0.6481
U196	R18	2	2010	1071.56	0.2357	840.3	147.948	85.4437	29.19	0.8195
U196	R18	3	2010	1049.72	0.2217	874.5	141.785	77.332	29.25	0.8572
U197	R18	1	2010	1060.71	0.2624	939.7	179.895	120.377	31.5	0.7794
U197	R18	2	2010	1043.76	0.3021	854.5	169.557	140.23	29.86	0.7988
U197	R18	3	2010	1152.85	0.294	861.5	174.423	114.01	35.4	0.7693
U199	R18	1	2010	1226.97	0.1659	873.9	115.602	98.3349	38.4	0.6548
U199	R18	2	2010	1157.46	0.2271	858.2	132.809	90.7931	38.79	0.591
U199	R18	3	2010	1149.2	0.2224	910	136.358	91.0208	33.35	0.6786
U202	R18	1	2010	1174.11	0.2734	872	157.557	.	24.37	0.7688
U202	R18	2	2010	1111.5	0.227	977.4	161.272	.	30	0.7893
U202	R18	3	2010	1168.7	0.1833	999.8	157.845	.	31.83	0.5885
U203	R18	1	2010	1001.05	0.2672	921.2	167.202	121.813	38.69	0.7273
U203	R18	2	2010	1028.42	0.2544	1004	187.54	123.398	34.77	0.7743
U203	R18	3	2010	1035.37	0.2884	869.2	174.201	114.303	31.42	0.7476
U204	R18	1	2010	1088.64	0.2449	927.1	157.91	97.652	29.33	0.7721
U204	R18	2	2010	1063.22	0.2156	966.2	161.718	107.477	31.94	0.657
U204	R18	3	2010	1102.9	0.2229	949.6	160.236	106.593	34.53	0.7768
U205	R18	1	2010	1133.41	0.2114	927.8	142.76	95.3476	31.63	0.7257
U205	R18	2	2010	1117.3	0.2347	895.3	144.595	110.174	37.85	0.6099
U205	R18	3	2010	1135.99	0.2348	994.9	159.704	92.0533	25.9	0.6979
U206	R18	1	2010	1092.4	0.3418	799.3	170.348	148.783	43.05	0.9235
U206	R18	2	2010	1085.66	0.1758	935.9	150.772	73.071	40.45	1.112
U206	R18	3	2010	1094.22	0.2076	957.4	148.817	116.456	.	.
U207	R18	1	2010	1165.84	0.2306	724	100.81	93.3814	44.36	0.8684
U207	R18	2	2010	1147.17	0.2056	756.4	102.372	96.5268	41.59	0.9477
U207	R18	3	2010	1161.7	0.2136	781.1	97.525	.	39.53	0.893
U209	R18	1	2010	1134.98	0.291	834.5	158.65	135.731	40.39	0.7961
U209	R18	2	2010	1135.26	0.2344	866.5	156.142	122.55	37.49	0.6427
U209	R18	3	2010	1107.13	0.2284	878.8	151.325	117.92	30.64	0.765
U212	R18	1	2010	1084.03	0.403	751.9	184.391	.	.	.
U212	R18	2	2010	1056.85	0.3305	809.7	195.308	148.144	38.35	0.7769
U212	R18	3	2010	1059.35	0.3106	862.4	191.088	143.522	37.52	0.8055
U213	R18	1	2010	1049.69	0.2871	788.9	154.747	120.656	35.87	0.9913
U213	R18	2	2010	1056.8	0.28	833.5	159.204	127.086	31.7	0.9267
U213	R18	3	2010	1114.6	0.3142	813.7	177.722	136.958	36.6	0.7261
U214	R18	1	2010	1174	0.1878	967.9	159.474	117.109	31.32	0.677
U214	R18	2	2010	1174.56	0.1744	1060	175.042	111.81	29.35	0.7272
U214	R18	3	2010	1222.5	0.2435	857.3	155.45	104.59	36.71	0.662
U215	R18	1	2010	1117.36	0.2435	869.6	143.573	82.314	30.29	0.9144
U215	R18	2	2010	1067.48	0.1796	911.6	134.188	92.4745	33.14	0.6025
U215	R18	3	2010	1063.05	.	.	.	.	.	.
U218	R18	1	2010	1104.56	0.2192	775.5	143.143	128.033	43.61	0.6032
U218	R18	2	2010	1046.03	.	.	.	.	.	.
U218	R18	3	2010	1087.39	0.1959	785.1	134.741	129.322	37.86	0.6794
U220	R18	1	2010	1105.98	0.3615	825.3	197.755	169.862	41.13	0.7964
U220	R18	2	2010	1083.91	0.3465	848	197.045	145.601	36.16	0.719
U220	R18	3	2010	1094.41	0.3452	907.8	210.38	137.973	36.12	0.7602
U221	R18	1	2010	1090.93	0.2262	1017	172.834	85.3237	28.21	0.5611
U221	R18	2	2010	1063.55	0.2172	859.5	137.355	101.035	36.2	0.6968
U221	R18	3	2010	1121	0.2059	972.6	153.29	95.0123	32.49	0.5832
U222	R18	1	2010	1023.8	0.2431	732.8	125.403	133.59	38.32	1.068
U222	R18	2	2010	990.736	0.302	790.8	157.344	123.623	41.4	0.7919
U222	R18	3	2010	1020.13	0.2503	637.8	113.718	120.435	35.47	0.9063

## Sheet: Phenotypic+genotypicR18xMo17
	PHENOTYPIC TRAITS												MOLECULAR MARKERS
Genotype	GFD-2010	GFD-2011	MCPM-2010	MCPM-2011	MWC-2010	MWC-2011	KW-2010	KW-2011	KDR-2010	KDR-2011	KGR-2010	KGR-2011	AY107652	TC310451	U10418	AF359511	ZM067316_9	AF290416	4CL2(AX204867)	MAIZE.4814.C3	MAGI_80992	ZM004621	BG549215	DT31	AF370006	AY107551	AW231521	CC759468	DT06SNP440	AY103863	AY105791_1	DT272SNP179	SM0017D	AZM4_102791	AY179881	X82633	AY108270	AY103590_U	AF080567	DR791509	X79934	MAIZE.1907.C8	ZM025444	CG864285	SM0630A	ZM_79431.1	ZM007998_2	AF298118_G2	CO524079
U1	902.999	915.699	31.3497	34.9458	104.905	114.305	162.302	169.047	0.704184	0.758713	0.251803	0.26058	2	2	1	2	2	2	1	1	1	1	1	1	0	0	0	0	1	2	2	2	2	2	1	0	0	0	0	1	1	2	1	1	1	1	-1	2	2
U10	936.163	988.635	36.6403	37.6594	166.896	177.495	211.035	231.356	0.757975	0.663848	0.328048	0.339523	1	1	0	1	1	1	1	1	1	2	2	1	1	1	1	2	2	2	2	2	2	2	0	1	2	2	2	2	2	2	0	0	0	0	0	2	2
U100	907.822	933.572	36.5423	35.3436	129.171	148.183	173.09	202.4	0.783769	0.740352	0.290177	0.30964	2	2	2	2	-1	0	0	0	0	0	0	-1	0	0	0	1	1	1	2	2	0	0	0	0	0	0	0	2	2	2	2	2	2	2	1	2	2
U101	879.971	933.572	34.7917	31.7788	119.175	124.302	162.486	193.593	0.744176	0.666983	0.268293	0.3019	2	2	1	1	2	2	2	2	2	2	2	2	2	2	2	2	2	2	2	2	1	1	2	1	1	1	1	0	0	2	-1	0	0	0	0	0	0
U102	871.835	880.907	34.2803	35.8186	116.255	122.659	159.389	161.375	0.73261	0.725458	0.261901	0.271831	2	2	2	2	2	2	2	2	2	2	0	0	0	0	0	0	0	0	0	1	2	0	0	2	2	2	2	2	2	2	2	2	1	1	0	1	1
U103	916.118	1040.46	33.541	25.9819	127.295	134.691	179.046	195.84	0.655609	0.689217	0.270577	0.258645	0	0	0	0	0	2	2	2	2	2	1	2	2	2	2	2	2	1	0	0	2	2	2	2	0	1	0	0	0	0	2	2	2	2	2	1	1
U105	839.842	890.91	37.0359	37.1634	130.377	128.948	163.329	158.743	0.79181	0.783029	0.288389	0.264178	0	1	0	0	0	0	0	0	0	-1	0	0	0	0	0	1	2	1	2	-1	0	0	0	0	0	0	0	0	2	2	2	2	2	2	2	-1	2
U106	864.873	946.984	34.72	32.6882	135.449	135.227	194.645	198.995	0.748971	0.736092	0.366825	0.3125	1	1	0	2	2	2	0	1	2	2	2	-1	2	1	1	0	-1	1	1	1	2	0	0	0	0	0	0	0	0	0	1	1	1	1	1	0	0
U107	925.42	873.27	32.4926	34.3295	138.883	142.527	190.539	188.37	0.837062	0.857161	0.302296	0.32497	0	0	0	0	-1	1	1	1	1	1	0	0	2	2	2	2	2	1	1	1	0	0	0	2	2	2	2	2	0	0	0	0	0	0	0	0	0
U108	865.784	898.342	33.9	32.8497	114.083	118.755	157.085	163.048	0.724008	0.731315	0.257147	0.259917	2	2	2	0	0	0	1	1	1	1	2	2	2	2	2	2	2	2	2	2	2	2	1	0	0	0	0	0	0	1	1	1	0	0	1	2	2
U109	866.602	971.061	31.2415	31.663	111.273	114.97	165.485	181.161	0.693596	0.70436	0.278069	0.269351	0	0	0	2	2	2	2	2	2	1	1	1	1	1	1	1	1	1	1	2	0	0	0	0	0	0	0	0	1	1	0	0	0	0	0	1	1
U11	852.79	922.269	33.0832	32.0348	109.419	106.226	152.137	157.03	0.705535	0.649543	0.246937	0.26759	0	1	0	0	0	0	0	0	0	-1	0	0	2	2	2	2	2	2	2	1	2	1	0	0	0	0	0	0	1	1	2	2	2	2	2	0	0
U110	872.346	938.548	34.3124	31.3464	116.438	122.435	159.583	168.693	0.733337	0.746406	0.262303	0.259724	1	2	0	0	0	1	1	1	0	1	1	1	2	2	1	1	1	1	1	1	-1	1	0	0	0	-1	0	0	0	1	1	0	0	-1	1	1	1
U111	815.349	853.771	36.4219	29.3393	102.685	104.805	129.592	146.984	0.770667	0.758365	0.221589	0.261451	0	0	0	0	0	0	1	1	1	1	1	1	1	1	1	1	1	0	0	0	2	-1	2	1	0	0	0	0	0	0	1	1	1	1	1	1	1
U112	903.584	949.057	37.8748	35.8702	161.787	173.842	206.58	222.041	0.76328	0.745693	0.344887	0.338514	0	0	0	0	0	2	2	2	2	2	2	2	2	2	2	2	2	2	2	2	2	2	0	1	1	1	1	0	1	2	1	-1	2	0	0	2	2
U113	884.497	925.152	33.2276	31.7237	105.199	118.412	146.555	164.567	0.753457	0.703282	0.229112	0.245685	0	2	0	0	0	0	0	0	1	1	1	1	0	0	0	0	0	2	2	2	2	2	2	1	1	1	1	1	1	1	0	0	0	0	0	2	2
U114	887.839	872.593	33.5406	35.5405	126.518	135.381	163.898	160.802	0.773181	0.752286	0.263025	0.278261	0	0	0	0	0	0	0	0	0	0	0	0	2	2	2	1	1	1	0	0	2	2	1	1	1	2	2	2	2	2	0	0	0	0	1	1	2
U115	872.413	940.661	34.8419	33.7549	115.312	124.818	155.018	162.502	0.771797	0.718483	0.250334	0.241286	0	0	0	1	2	2	2	0	0	0	0	0	1	1	1	1	1	1	0	0	1	1	1	1	-1	1	1	2	2	2	1	1	1	-1	2	0	0
U116	869.218	925.723	33.9602	31.5017	111.628	120.071	155.587	157.91	0.753944	0.685054	0.243705	0.237243	0	0	0	0	0	2	1	1	1	2	2	2	1	1	0	0	0	1	0	0	2	2	2	2	2	0	2	2	2	2	2	2	2	2	2	0	2
U117	874.471	900.031	31.1597	27.6914	103.077	113.348	156.978	171.372	0.733031	0.691995	0.244035	0.276559	1	1	0	2	2	2	2	2	2	2	2	2	2	2	2	1	1	1	1	1	0	0	0	0	0	2	2	0	0	0	0	0	0	0	0	1	1
U118	824.534	882.017	36.3034	35.0936	101.421	100.255	133.881	126.828	0.747897	0.722788	0.238563	0.203104	0	0	0	0	0	0	0	0	0	0	0	0	0	0	0	0	0	0	0	0	0	0	0	0	0	0	2	2	2	2	2	2	1	0	0	1	0
U119	910.517	931.271	30.6392	31.411	98.9411	99.8595	145.134	151.186	0.703287	0.750354	0.222042	0.232676	0	0	0	0	0	1	2	2	1	0	1	1	1	1	1	1	0	0	0	-1	0	0	0	0	2	1	1	1	1	1	0	0	0	0	0	0	0
U120	850.983	854.424	34.1542	34.1777	105.269	104.81	151.031	154.317	0.825965	0.65694	0.263292	0.267072	2	2	2	1	1	0	0	0	0	0	0	0	0	2	2	1	1	1	1	0	0	0	0	1	1	1	1	2	0	0	1	1	1	1	1	1	1
U122	884.559	971.518	35.0801	32.9212	120.822	133.463	164.233	184.62	0.750699	0.707877	0.271899	0.264425	2	2	1	1	1	1	1	1	2	2	2	2	2	2	2	2	2	1	2	2	1	0	2	2	2	2	1	1	1	0	0	0	0	0	0	2	2
U123	884.263	921.11	36.2642	34.7163	149.805	152.071	199.734	213.607	0.815865	0.851182	0.350402	0.366384	1	1	0	1	1	2	-1	2	2	2	1	1	1	1	1	1	1	1	0	0	1	0	1	0	0	0	0	0	1	1	1	1	1	2	-1	-1	-1
U124	851.201	841.207	37.7901	38.5507	101.981	108.716	142.507	143.537	0.828889	0.795278	0.232626	0.259675	2	2	2	1	2	0	0	0	0	0	0	0	0	0	0	0	2	1	1	1	2	2	2	2	2	1	1	2	2	1	0	0	0	0	2	0	0
U125	883.905	912.166	32.7345	32.9092	107.154	116.031	153.947	176.399	0.710419	0.713259	0.24641	0.293295	2	2	1	1	1	2	2	2	2	2	2	2	2	1	1	2	1	2	2	2	0	0	1	1	1	2	2	0	0	1	1	1	1	1	1	2	2
U126	887.933	900.871	29.5011	32.8059	108.364	131.303	160.072	184.335	0.67725	0.729506	0.251907	0.303221	0	0	0	0	0	0	1	2	2	2	2	2	2	1	1	1	1	0	0	0	2	1	1	0	0	0	2	0	0	0	0	0	0	1	0	2	2
U127	891.882	871.582	35.5404	34.5124	123.45	140.162	167.021	184.735	0.76111	0.74527	0.277653	0.312599	2	2	2	2	2	2	2	2	1	0	1	1	1	1	1	1	1	2	0	0	2	2	1	0	0	0	0	2	2	2	2	2	2	1	1	1	0
U128	845.194	912.86	36.0708	29.8869	102.792	101.498	151.773	164.17	0.696764	0.713483	0.262806	0.258853	2	2	2	-1	2	2	2	2	2	2	1	1	1	1	0	1	-1	1	2	2	0	0	0	0	0	0	0	0	0	0	2	2	1	1	1	2	1
U129	823.771	869.95	38.9452	36.6809	143.088	144.546	188.689	200.335	0.769372	0.771908	0.415182	0.374979	2	0	2	2	2	1	1	2	1	0	1	2	2	2	2	2	1	2	2	2	2	2	1	0	0	0	0	0	0	0	0	0	0	0	0	2	2
U13	872.027	945.157	34.2924	31.8134	116.323	116.416	159.462	173.749	0.732883	0.734166	0.262052	0.260076	1	1	0	1	2	1	1	1	1	1	2	2	2	2	0	0	-1	0	0	0	1	1	2	0	0	0	2	2	1	1	1	1	0	1	1	1	1
U130	893.004	964.346	34.021	32.5739	127.004	133.432	168.335	192.193	0.79253	0.736631	0.273441	0.28034	2	2	1	2	1	0	0	0	0	0	0	0	0	0	0	0	0	0	1	2	2	2	2	2	1	1	0	0	0	0	1	1	1	1	1	0	0
U131	827.487	883.55	39.5485	38.3002	124.779	129.387	152.677	163.175	0.693929	0.732228	0.265992	0.264282	0	0	0	0	0	1	0	1	1	1	1	-1	1	1	1	1	0	0	0	0	2	2	2	2	2	1	1	2	2	-1	2	2	2	2	0	2	2
U133	876.745	918.776	34.5889	34.1391	118.017	124.256	161.258	167.259	0.73959	0.741222	0.265759	0.269295	1	1	0	0	1	1	1	-1	1	1	2	2	0	1	1	1	1	0	0	0	0	0	0	0	0	2	2	1	1	1	1	1	1	1	0	2	2
U134	852.432	842.145	34.8207	35.9914	103.407	121.046	150.198	145.935	0.710176	0.766882	0.234095	0.252301	0	0	0	0	-1	0	1	1	1	1	0	0	0	0	0	2	2	2	2	2	0	1	1	0	0	0	0	2	2	2	2	2	2	2	2	1	1
U135	874.003	906.346	34.3931	35.4077	132.354	131.577	153.887	165.137	0.802741	0.78414	0.239873	0.265987	0	0	0	0	0	1	0	0	0	0	1	1	0	0	1	1	0	0	0	0	2	1	2	0	0	0	0	2	2	1	0	0	0	0	1	0	0
U136	888.151	884.35	33.2717	32.7082	109.254	106.739	167.659	160.905	0.602239	0.772555	0.256847	0.259506	1	1	0	0	0	1	1	1	1	1	1	1	1	1	1	1	1	1	0	0	0	0	0	2	1	0	0	1	0	1	0	0	0	0	0	0	0
U137	914.662	1033.85	39.0192	32.8679	131.271	118.468	157.977	178.806	0.793781	0.698008	0.253407	0.246814	1	2	0	-1	1	1	1	1	2	2	2	2	1	1	1	1	1	1	1	1	1	1	0	1	1	2	1	0	1	1	2	1	2	2	2	0	1
U138	966.928	899.011	31.002	33.4867	92.4649	101.129	147.276	151.759	0.660117	0.680617	0.204609	0.243434	1	1	0	0	-1	1	1	1	1	1	1	2	2	1	1	1	1	1	1	0	1	1	0	0	0	1	1	2	1	1	1	1	1	1	1	1	0
U139	813.402	898.603	36.2897	36.0055	101.874	122.168	129.067	152.686	0.860829	0.825929	0.229455	0.275629	0	0	0	0	0	1	1	2	2	2	0	0	2	2	2	2	-1	0	0	-1	0	0	0	0	0	1	1	1	1	2	2	2	2	-1	2	1	1
U14	874.444	941.999	36.0051	35.8557	136.472	162.595	187.849	165.476	0.776271	0.768591	0.326567	0.315598	0	0	0	1	1	2	2	2	2	2	2	2	2	2	1	1	1	1	1	0	1	2	2	2	-1	1	0	1	2	2	1	1	1	2	2	2	2
U140	881.912	923.638	33.0274	30.7988	95.0067	98.495	141.735	141.382	0.723676	0.720573	0.24133	0.221116	1	1	0	1	1	1	1	1	-1	1	1	1	2	2	-1	1	1	1	1	1	0	0	0	-1	1	-1	1	1	1	1	1	1	1	1	1	1	1
U142	883.531	964.803	32.5333	28.971	111.219	100.765	167.22	162.487	0.755096	0.747203	0.291799	0.235234	1	2	0	1	1	2	2	1	2	1	1	0	0	0	0	0	0	0	0	0	1	1	2	2	2	2	2	2	2	0	0	0	0	0	1	1	0
U143	837.91	951.749	37.4159	35.6472	125.064	142.278	155.913	172.743	0.788664	0.739789	0.28965	0.26304	2	0	1	2	2	2	2	2	2	2	2	0	0	0	1	1	1	1	1	1	2	2	2	2	1	1	2	2	2	-1	2	2	2	2	2	0	0
U144	821.332	877.448	40.2987	35.061	100.641	107.339	124.784	145.396	0.690418	0.737337	0.208343	0.236635	1	1	0	1	1	1	1	1	1	2	2	2	2	2	1	1	0	0	0	0	2	2	2	2	2	2	2	1	1	1	1	1	1	1	1	1	2
U145	867.872	872.389	32.6028	32.1992	99.629	107.89	146.484	154.557	0.770014	0.777182	0.231628	0.261075	0	0	0	0	0	0	1	1	1	1	1	1	1	1	1	0	0	1	2	2	-1	1	1	2	2	2	-1	1	0	0	0	0	0	0	0	-1	1
U146	884.427	871.337	43.0184	42.8876	176.797	166.127	194.894	185.705	0.736447	0.718857	0.341527	0.332571	2	2	2	2	2	2	2	1	1	1	2	2	2	2	2	2	2	2	2	2	1	1	2	2	2	2	2	2	1	0	0	0	0	1	1	0	0
U147	862.435	920.917	33.6894	29.8082	112.88	110.696	155.809	172.409	0.719246	0.699086	0.254515	0.278034	1	1	0	1	1	1	0	1	2	2	2	2	2	2	0	1	1	1	0	0	0	1	2	2	2	2	2	2	2	2	1	1	1	1	1	2	2
U148	902.166	899.174	36.1868	33.3456	127.141	139.323	170.937	199.023	0.775729	0.760405	0.285733	0.330992	2	2	1	2	2	2	2	2	1	0	0	1	0	0	0	0	1	1	0	2	1	1	1	1	1	2	0	0	0	0	0	0	0	0	0	1	1
U149	827.346	926.628	35.2314	29.6564	100.244	107.754	131.591	158.686	0.637313	0.727673	0.218816	0.237466	2	2	2	1	2	2	2	2	2	2	2	2	2	2	0	0	0	2	0	0	1	1	0	0	0	0	0	1	1	1	1	1	1	0	0	0	0
U15	899.042	917.661	32.2355	32.5624	92.7977	109.378	144.052	161.905	0.615207	0.659445	0.219202	0.263431	0	0	0	2	2	2	2	2	2	2	2	1	-1	2	2	2	1	0	0	0	0	0	0	0	0	0	0	1	2	2	2	2	2	1	1	2	2
U150	898.162	941.999	35.9351	34.082	125.704	144.674	169.412	197.586	0.770036	0.717928	0.282586	0.293938	1	2	0	0	0	0	0	1	1	0	0	2	2	-1	1	1	1	2	2	2	2	0	0	0	0	1	1	1	1	1	1	1	1	1	2	2	2
U151	865.504	897.624	36.0859	34.2003	116.038	123.157	162.133	182.049	0.683153	0.67341	0.266395	0.303127	2	-1	1	2	2	2	1	0	0	0	0	0	1	1	1	1	2	2	2	2	0	0	2	2	2	2	2	2	2	2	1	1	1	1	0	2	2
U152	905.383	1019.38	31.4452	32.0198	132.84	136.756	191.939	211.712	0.774101	0.693272	0.308234	0.293626	1	1	0	1	1	1	1	1	1	2	2	2	1	1	2	2	2	2	0	0	1	1	2	2	2	0	2	2	2	2	2	2	2	2	2	2	2
U153	816.658	863.953	34.5697	30.1469	112.813	121.75	162.872	168.648	0.755517	0.701101	0.309899	0.278039	-1	0	-1	-1	-1	-1	0	-1	-1	-1	-1	-1	-1	-1	-1	-1	-1	-1	-1	-1	-1	0	-1	-1	-1	-1	-1	-1	-1	-1	-1	-1	2	-1	-1	-1	-1
U154	881.509	946.332	33.5557	30.4345	82.0349	87.0041	115.895	132.3	0.684891	0.701225	0.180308	0.194711	1	0	0	1	1	1	1	1	1	0	1	1	1	1	1	1	0	1	1	1	0	0	-1	1	1	1	2	2	2	2	2	2	2	1	1	1	0
U157	899.696	904.657	32.3673	31.7327	115.215	111.448	164.559	165.567	0.644711	0.667522	0.237406	0.249095	0	0	-1	0	0	0	0	0	0	0	0	0	0	2	2	1	1	0	1	0	0	0	1	2	2	-1	-1	0	0	0	1	1	1	2	2	1	1
U158	851.473	846.004	33.2477	33.2761	90.2615	96.2327	136.93	143.613	0.688003	0.714768	0.232344	0.261085	0	0	0	1	2	1	1	0	0	0	0	0	0	2	2	2	1	1	0	0	1	1	1	0	0	0	0	0	0	-1	1	1	1	1	1	2	2
U159	911.997	892.566	32.2135	35.4268	150.345	152.076	191.868	188.691	0.819165	0.807253	0.306428	0.322872	0	0	0	1	1	2	2	2	2	2	2	2	2	2	2	2	0	0	0	0	2	2	1	1	1	1	1	2	0	0	0	0	0	0	0	2	2
U16	883.414	966.459	35.0081	32.1536	120.411	125.091	163.797	176.299	0.749071	0.768234	0.270999	0.262728	0	2	0	0	-1	1	1	1	0	1	0	0	0	0	1	0	0	0	0	0	-1	0	0	0	0	0	0	1	1	1	1	1	1	1	1	2	-1
U160	837.225	898.008	32.7776	34.8837	103.37	109.452	137.785	149.543	0.731949	0.810711	0.246557	0.239228	0	0	0	1	1	2	2	1	1	0	2	2	2	2	2	2	1	0	0	0	1	1	2	0	0	0	0	0	1	0	-1	0	0	0	2	2	2
U161	912.083	962.625	36.8102	36.5787	130.701	147.131	174.712	192.544	0.789827	0.770075	0.293525	0.302727	1	1	0	2	1	0	0	1	0	0	1	1	1	1	1	1	1	1	1	1	1	1	1	1	1	1	1	0	0	0	0	0	0	0	0	2	2
U162	965.268	1006	32.1332	32.8729	137.499	141.891	198.518	211.515	0.665953	0.653872	0.283021	0.290588	2	2	1	2	2	2	2	2	2	2	2	2	2	1	0	1	0	0	1	1	0	1	0	0	0	1	1	0	0	0	0	0	0	0	0	2	2
U163	816.564	896.621	41.0788	34.1066	112.019	111.037	145.674	140.618	0.704959	0.686572	0.259738	0.225119	1	1	0	0	0	0	0	0	0	0	0	0	0	0	0	1	0	-1	0	0	0	0	0	0	0	0	0	0	0	0	0	0	1	1	1	0	0
U164	879.376	935.252	34.7543	34.8827	118.961	120.952	162.26	176.144	0.743331	0.720059	0.267826	0.270361	1	0	0	0	0	0	0	0	0	0	2	2	2	2	2	2	2	2	2	2	1	1	1	2	2	2	1	1	0	0	2	2	2	2	2	2	2
U165	851.528	882.775	32.5205	32.8827	101.639	109.824	154.899	166.798	0.732105	0.754525	0.257961	0.277034	0	0	0	0	-1	2	2	1	1	1	1	1	1	1	1	0	0	0	0	0	0	0	1	1	0	1	1	2	2	2	0	0	0	0	2	1	1
U166	910.089	813.989	28.3979	33.8285	92.2524	100.632	136.788	140.545	0.659574	0.704286	0.201855	0.278335	0	0	0	0	0	0	1	2	2	1	2	2	0	1	1	0	0	1	1	2	0	0	0	0	0	0	-1	2	0	0	0	0	0	0	0	2	2
U167	912.2	1000.15	33.4681	24.3545	112.595	119.171	168.765	187.839	0.746529	0.717082	0.255923	0.258259	1	1	0	2	1	1	1	2	1	0	0	0	0	0	0	0	1	1	0	0	0	0	0	0	0	0	2	2	2	2	2	2	2	2	2	1	1
U168	843.441	817.832	36.6222	34.3676	117.619	131.634	155.946	163.921	0.768353	0.746481	0.258681	0.306799	0	1	0	0	0	0	0	0	-1	2	2	1	-1	1	1	0	0	0	0	0	2	2	2	2	2	2	2	1	0	0	2	2	2	2	2	2	2
U169	821.379	864.712	31.1088	29.7596	98.1441	82.4616	140.178	131.796	0.660881	0.695735	0.222256	0.218459	0	1	0	0	0	1	1	2	2	2	2	2	1	1	1	2	0	0	1	1	0	0	0	0	0	0	0	1	2	1	2	2	2	2	2	2	2
U17	895.357	880.834	35.7588	32.94	124.697	141.663	168.344	185.123	0.766049	0.792367	0.280383	0.309259	2	2	1	2	1	1	1	1	2	2	2	0	0	0	0	0	1	2	2	2	0	0	0	0	0	0	2	-1	2	2	2	2	2	0	1	2	2
U171	845.755	874.584	34.8441	33.5761	84.037	99.5722	117.387	124.791	0.730257	0.721585	0.194852	0.204326	2	2	2	2	2	2	1	0	0	0	0	0	1	1	1	1	-1	0	0	0	1	1	1	1	1	0	0	1	2	2	1	1	1	1	2	2	2
U172	862.131	881.078	33.6703	35.9423	112.771	118.509	155.694	156.9	0.718814	0.679398	0.254276	0.262	0	0	0	1	1	0	0	0	0	0	0	0	1	1	1	2	0	0	0	0	0	1	2	2	2	2	1	2	0	0	0	0	0	0	0	1	1
U173	850.71	886.781	32.9524	33.9818	108.672	99.285	151.345	138.005	0.702578	0.772696	0.245302	0.229835	2	2	2	2	2	2	2	0	1	1	0	0	0	0	0	0	0	0	2	2	2	0	0	0	0	0	1	0	1	1	0	0	0	0	0	0	0
U174	848.349	925.78	32.8041	32.9348	107.825	102.853	150.447	150.337	0.699222	0.680725	0.243448	0.231938	2	2	2	0	0	0	0	0	0	0	1	1	1	1	1	1	1	0	2	2	0	1	1	0	0	0	0	0	-1	0	0	0	0	1	2	0	0
U175	808.86	878.459	33.0146	31.5132	106.365	101.76	146.146	153.678	0.656074	0.71787	0.276728	0.249995	0	0	0	0	0	0	0	1	0	1	1	1	-1	0	0	0	0	2	2	1	2	0	0	1	1	-1	1	1	0	1	2	2	2	2	2	2	2
U176	868.476	890.224	34.0692	37.0196	115.049	119.394	158.11	146.751	0.727835	0.762072	0.259262	0.244894	1	1	0	2	2	2	2	2	2	2	1	1	1	1	0	0	0	0	0	0	2	2	2	2	2	2	-1	0	1	1	2	2	2	2	2	1	1
U177	831.491	911.579	34.6907	32.6606	113.347	134.74	156.115	176.098	0.834526	0.766741	0.292337	0.277613	2	0	2	2	2	2	2	2	-1	0	2	2	1	1	1	1	2	2	2	2	2	2	2	2	2	2	2	2	2	2	2	2	2	2	2	2	2
U178	864.803	875.335	33.9524	32.9196	107.263	117.073	158.971	162.742	0.82921	0.784845	0.262007	0.283091	1	1	0	1	0	1	1	2	1	2	2	2	2	2	2	2	0	1	1	1	2	2	2	2	2	1	1	2	2	2	2	2	2	2	2	2	2
U179	862.084	916.657	33.4749	32.2788	102.984	128.489	142.922	160.332	0.78213	0.740194	0.232503	0.252915	0	0	0	1	1	1	2	2	2	1	1	2	-1	1	1	1	0	1	0	0	2	1	1	2	-1	-1	1	0	2	2	1	1	1	1	1	2	2
U18	849.004	918.068	30.5099	34.5199	92.0707	135.761	128.747	182.41	0.782994	0.748712	0.201089	0.270843	0	0	0	0	0	0	0	0	0	0	0	0	0	0	0	0	0	0	0	0	0	0	0	0	0	0	0	0	0	1	0	0	0	0	0	1	2
U180	883.329	928.122	35.0028	34.5094	120.38	126.453	163.765	181.801	0.748949	0.711617	0.270932	0.284447	1	1	0	1	1	1	1	1	1	2	2	2	2	2	2	2	0	1	2	2	2	2	2	2	2	2	2	2	2	2	2	2	2	2	2	1	-1
U181	907.526	872.43	36.5237	37.2836	129.065	148.021	172.977	183.817	0.783348	0.803181	0.289944	0.31916	1	1	-1	1	1	0	0	0	0	0	0	0	0	0	0	2	2	2	2	2	2	2	2	1	1	1	1	0	0	0	0	0	0	0	0	0	0
U182	865.231	925.413	33.8652	33.8736	113.884	103.797	156.874	160.417	0.723222	0.756615	0.256712	0.248511	2	2	1	1	1	1	1	2	2	2	0	0	0	0	0	0	1	1	2	2	0	0	0	0	0	0	0	0	0	0	2	2	2	2	2	2	2
U183	864.047	897.477	35.5586	32.1511	102.129	116.634	141.833	163.227	0.706632	0.714544	0.227563	0.258398	2	2	2	1	1	1	1	1	1	1	0	0	0	0	0	0	0	0	0	0	2	2	2	2	2	2	-1	0	0	0	0	0	0	0	0	0	1
U184	907.752	904.021	32.2679	30.3599	99.8694	99.008	131.529	144.901	0.687095	0.750686	0.196786	0.223942	1	2	0	1	1	-1	1	1	0	0	0	1	2	2	2	2	2	2	2	2	0	0	0	0	0	1	1	0	1	1	2	2	2	2	2	0	0
U185	895.801	902.65	35.7867	36.2961	124.857	136.222	168.513	174.943	0.76668	0.79852	0.280732	0.288628	1	1	0	2	2	2	2	0	0	0	0	0	0	0	0	2	1	2	2	2	2	2	2	2	2	2	2	1	1	2	2	2	2	2	2	1	1
U187	937.916	912.736	38.434	43.5054	139.973	174.707	184.548	208.99	0.826552	0.696001	0.313823	0.365221	1	1	0	1	1	1	1	1	1	1	0	1	1	1	1	1	1	2	2	2	1	1	1	2	-1	1	1	1	1	2	1	1	1	1	1	0	0
U188	909.668	935.334	37.7768	35.6548	127.264	137.505	157.008	171.891	0.74793	0.786636	0.253958	0.271157	0	-1	0	-1	0	0	0	1	-1	-1	1	1	-1	0	2	0	0	0	0	1	0	-1	0	0	0	0	-1	1	2	2	0	0	-1	0	0	2	2
U189	911.413	954.849	36.7681	38.5352	130.461	166.425	174.457	194.657	0.788875	0.668509	0.292998	0.304503	2	2	1	-1	-1	0	0	-1	-1	0	0	-1	2	2	2	1	1	1	2	2	0	0	0	2	-1	2	2	0	1	1	2	2	2	2	2	1	1
U19	851.489	902.03	37.4869	35.8807	150.94	142.489	184.966	181.895	0.864074	0.806092	0.330044	0.304602	1	1	0	1	1	0	0	0	0	0	0	0	0	1	1	1	1	1	1	1	2	2	2	2	2	0	0	-1	2	2	1	1	1	1	2	2	2
U190	924.446	941.2	32.855	32.8337	140.054	147.372	188.647	198.513	0.732699	0.744001	0.295331	0.319502	0	0	0	-1	1	2	2	2	2	2	2	2	2	2	2	2	-1	2	1	-1	0	0	0	0	0	0	0	0	1	1	2	2	2	0	0	0	0
U192	810.348	947.809	36.4875	32.1315	121.286	119.002	148.276	167.796	0.726937	0.676661	0.274268	0.240039	0	1	0	1	1	1	1	1	-1	2	2	2	1	1	1	1	2	1	0	0	0	0	2	1	1	1	-1	1	0	0	1	1	-1	1	2	0	0
U193	893.386	913.182	33.7335	32.0929	108.896	121.995	163.696	178.821	0.711339	0.728643	0.255408	0.281458	1	0	0	2	1	1	-1	-1	2	2	2	-1	2	2	2	1	0	1	0	0	-1	1	1	1	0	0	0	1	1	2	-1	2	1	-1	2	-1	0
U194	927.586	990.242	30.3733	31.3504	106.975	120.606	165.325	179.372	0.681203	0.690038	0.246312	0.248793	0	0	0	-1	0	0	0	0	1	2	2	2	2	2	2	2	2	-1	1	0	1	0	0	0	1	0	0	0	0	0	1	1	1	1	1	2	2
U195	827.72	792.785	31.5074	32.3069	100.42	92.6649	142.593	119.167	0.669896	0.770092	0.227239	0.227	0	1	0	0	0	0	0	1	0	1	0	1	-1	1	2	1	-1	-1	-1	1	1	0	-1	0	0	0	0	0	1	1	1	1	1	1	0	-1	0
U196	871.708	851.046	29.2406	31.8384	87.9434	101.45	143.892	151.098	0.739542	0.794755	0.218094	0.257106	0	0	-1	0	-1	1	2	-1	2	-1	2	-1	0	-1	-1	-1	0	-1	0	0	2	-1	0	0	-1	0	-1	-1	2	-1	1	0	-1	1	-1	-1	2
U197	884.232	929.566	32.4167	32.5303	121.121	118.943	169.391	177.96	0.757909	0.714262	0.275774	0.275045	0	0	0	-1	1	1	1	-1	2	-1	2	-1	2	2	1	1	0	0	0	0	0	-1	0	2	-1	1	-1	0	1	-1	1	1	1	0	0	-1	2
U198	873.278	956.22	34.371	32.2452	116.773	122.338	159.938	173.397	0.734661	0.722431	0.263035	0.251861	2	2	1	2	2	2	2	2	2	1	2	2	1	1	1	2	2	2	2	2	0	0	0	0	0	0	0	0	0	0	0	0	-1	0	0	2	2
U199	869.983	920.174	35.0493	32.2903	94.4139	96.0814	131.683	138.229	0.640326	0.747733	0.208557	0.211264	2	2	2	2	2	2	2	2	2	2	0	0	1	1	1	0	2	2	1	-1	0	0	0	0	0	0	0	0	1	1	2	2	2	2	1	0	0
U2	864.281	941.339	33.8055	33.0977	113.543	116.101	156.512	161.875	0.721871	0.711103	0.255966	0.242538	2	2	2	1	1	1	1	1	1	0	0	0	0	0	0	0	1	1	0	0	2	1	1	1	1	1	1	2	2	2	2	2	2	2	2	1	0
U20	845.194	936.811	40.7693	36.7159	169.586	159.907	189.092	214.453	0.73181	0.732452	0.360735	0.344937	2	2	1	1	1	1	2	2	2	2	0	-1	0	0	0	0	-1	0	2	2	0	0	0	0	0	0	0	0	0	0	0	0	0	0	0	1	2
U200	859.194	930.683	33.4857	32.59	111.717	110.353	154.576	163.633	0.714639	0.684465	0.251968	0.251238	0	-1	0	-1	-1	1	-1	0	0	1	0	0	0	-1	-1	0	2	-1	2	1	1	1	1	1	1	1	1	2	1	1	1	1	2	2	0	0	1
U201	858.804	932.69	33.4612	33.3305	111.577	108.388	154.427	157.5	0.714085	0.706334	0.251662	0.24141	1	1	0	2	2	2	2	2	1	1	1	1	2	0	0	0	1	0	0	0	1	1	2	1	1	2	0	0	0	0	1	2	1	1	1	2	2
U202	925.966	953.52	29.5633	29.679	111.882	109.776	156.148	167.04	0.702512	0.742115	0.229785	0.249149	0	0	0	-1	0	1	2	2	2	2	2	2	2	2	2	2	2	2	2	2	2	2	1	1	1	1	1	1	0	0	2	2	-1	2	2	0	1
U203	920.201	1019.2	34.5338	31.9101	118.392	123.934	171.58	193.251	0.737824	0.688156	0.266078	0.26492	1	2	0	1	1	1	1	2	2	2	2	2	2	2	2	1	2	0	0	0	0	-1	0	1	1	1	1	0	1	0	0	0	0	-1	0	0	0
U204	925.677	953.316	31.9545	29.8233	104.64	109.919	157.381	171.255	0.718548	0.744118	0.230679	0.258705	2	2	2	2	2	2	2	1	1	2	2	2	2	1	1	2	0	0	0	2	0	0	2	2	2	2	2	2	2	0	0	0	0	0	1	0	0
U205	913.883	988.537	31.4888	28.3803	99.1508	100.072	147.27	148.976	0.668755	0.696399	0.225525	0.210309	0	2	0	0	0	0	0	0	0	0	0	2	2	2	2	2	0	0	0	0	0	0	0	0	0	0	1	1	1	2	2	2	2	2	2	1	1
U206	897.18	921.226	38.9521	36.3106	113.826	134.807	157.933	165.015	0.909736	0.743263	0.246827	0.262505	1	1	0	0	0	0	0	1	2	2	2	0	0	1	1	1	1	0	0	0	2	2	2	2	2	2	0	0	1	0	0	0	0	0	0	2	2
U207	781.391	742.152	38.8488	43.4297	97.8869	101.629	112.62	114.083	0.833972	0.810172	0.219324	0.252584	1	2	1	2	2	2	0	0	0	0	0	0	0	0	0	0	0	0	1	1	0	0	0	0	0	2	1	1	1	1	1	1	1	1	0	1	1
U208	869.992	926.653	34.1645	34.9182	115.593	121.782	158.687	159.119	0.72999	0.745254	0.260453	0.236793	0	0	0	-1	0	0	0	1	2	2	2	2	2	2	2	0	-1	1	1	1	0	2	2	2	2	2	2	2	2	2	2	2	2	-1	2	2	2
U209	863.813	901.451	35.1183	32.3024	120.744	118.648	154.662	162.43	0.720265	0.761541	0.248871	0.271916	0	0	0	0	0	0	0	0	-1	1	1	1	1	1	1	-1	1	1	1	1	2	-1	2	2	-1	-1	-1	2	2	2	1	1	-1	1	1	1	1
U21	866.454	896.678	33.9421	31.9526	114.323	124.128	157.34	165.943	0.724961	0.735321	0.257673	0.255845	1	1	0	1	1	1	1	2	2	1	0	1	1	1	1	0	-1	2	2	2	1	1	1	0	0	2	2	2	1	1	1	0	1	1	-1	0	0
U210	865.395	895.984	33.8755	28.4224	113.943	114.562	156.937	178.287	0.723455	0.708722	0.256841	0.299698	2	2	2	2	2	2	2	2	2	2	2	2	2	1	1	2	2	1	1	0	2	2	2	2	1	1	0	0	0	0	2	2	2	2	1	1	1
U211	877.885	916.961	34.6606	32.3951	118.426	135.345	161.692	173.731	0.741211	0.731939	0.266655	0.26723	1	1	0	1	1	1	1	1	0	0	0	0	0	0	0	0	0	0	0	0	1	1	1	1	1	1	2	2	1	1	0	0	0	0	0	1	2
U212	832.776	948.249	36.6701	28.6819	136.249	145.071	182.374	199.574	0.771133	0.659022	0.323971	0.289915	1	1	0	1	1	1	0	2	2	2	2	2	0	0	0	0	0	0	0	0	2	2	1	1	0	0	1	0	0	0	2	2	2	2	2	0	2
U213	838.097	935.725	34.6308	38.2666	125.995	153.823	164.218	193.69	0.839078	0.734329	0.286614	0.295131	0	0	0	0	0	0	0	0	0	0	0	0	1	1	1	0	1	1	1	1	0	0	0	1	0	0	1	2	2	2	2	2	2	2	1	1	1
U214	936.257	825.55	32.3594	37.1107	110.031	115.736	159.964	155.73	0.685423	0.754368	0.212248	0.289875	0	0	0	0	0	0	0	0	0	-1	2	2	2	2	2	2	2	2	1	1	1	2	2	2	2	1	1	1	1	1	2	0	2	2	2	2	2
U215	878.036	853.69	31.5436	33.5935	92.7921	91.1208	141.489	141.679	0.721627	0.83603	0.217782	0.246259	0	0	0	0	2	2	2	2	2	0	0	0	0	0	0	0	-1	0	0	0	0	0	0	0	0	0	0	0	2	2	1	1	1	1	0	1	1
U216	885.603	930.985	35.1457	33.5214	121.197	124.411	164.631	172.78	0.752183	0.80139	0.272719	0.2696	0	0	0	0	0	0	0	1	1	1	1	0	1	1	1	2	2	2	2	2	0	0	1	1	0	0	0	1	1	1	2	2	2	2	2	0	0
U218	808.836	857.084	37.7337	35.7349	120.833	118.373	143.441	159.149	0.657879	0.726471	0.220536	0.268417	0	0	0	0	0	2	2	2	2	2	2	2	2	2	1	1	2	2	2	2	2	1	2	2	2	2	2	2	1	0	0	0	0	0	0	0	0
U219	828.149	850.687	31.5343	35.0024	100.574	84.5854	142.756	118.622	0.670505	0.738544	0.227576	0.202826	2	2	-1	2	2	2	2	2	2	2	0	0	0	0	0	0	0	0	2	2	1	-1	2	1	0	0	0	1	0	0	0	0	0	0	0	0	1
U22	880.471	893.969	30.6206	32.4452	102.543	122.677	154.78	177.505	0.737958	0.698489	0.244684	0.282467	2	2	1	2	2	2	2	0	1	1	2	2	0	0	0	1	0	0	1	1	0	0	0	0	0	0	0	1	1	1	2	2	2	2	2	1	1
U220	876.922	955.739	37.1016	32.142	143.952	148.952	193.055	208.617	0.75576	0.737656	0.331096	0.325504	0	0	0	0	0	1	1	2	2	2	2	2	2	2	2	2	2	2	2	2	2	-1	2	0	0	1	0	0	-1	0	0	0	0	0	0	2	2
U221	920.037	903.295	31.7708	33.1367	94.7635	93.0265	150.717	147.081	0.620468	0.659072	0.216851	0.23368	1	0	0	2	2	0	0	0	0	0	0	0	0	0	0	1	0	0	0	0	0	0	0	-1	0	0	0	0	0	0	1	1	1	1	1	0	0
U222	765.374	807.397	36.8783	36.3777	121.96	124.147	138.793	158.583	0.859268	0.858107	0.260801	0.303583	0	0	0	0	0	0	2	1	1	1	0	0	0	0	0	0	0	1	1	2	2	2	1	0	0	0	0	0	2	-1	1	1	1	1	1	2	2
U24	861.344	923.261	34.3219	28.5251	95.4933	101.216	136.414	148.091	0.77945	0.692634	0.225329	0.223932	1	1	0	0	0	0	0	0	0	-1	0	0	0	0	0	0	0	1	1	0	0	0	1	1	1	1	2	2	1	1	0	0	0	0	0	2	2
U25	854.675	943.672	37.4933	26.2339	114.523	114.993	160.75	176.326	0.768209	0.738805	0.282874	0.260763	1	1	0	1	1	0	0	1	1	1	1	0	0	0	0	0	-1	2	2	1	-1	1	1	2	2	-1	-1	2	2	2	0	0	0	0	0	1	1
U26	834.303	856.317	31.977	27.3026	116.233	105.643	142.865	144.874	0.65016	0.651583	0.249502	0.249184	1	1	0	2	-1	1	1	0	0	0	0	0	0	0	2	2	2	2	0	0	1	-1	1	2	2	2	2	2	2	2	2	2	1	0	0	0	0
U27	995.075	966.778	28.7705	30.7437	117.293	122.148	184.45	187.336	0.67354	0.726705	0.243185	0.276529	1	1	0	1	1	2	1	1	1	1	2	2	2	2	2	2	2	2	0	-1	0	0	0	1	1	1	1	-1	1	1	1	1	1	0	0	1	1
U28	937.854	923.216	36.2304	37.6288	133.464	143.273	176.439	183.013	0.745374	0.730532	0.266512	0.310763	0	2	0	0	0	0	0	0	0	0	2	2	2	2	2	2	2	2	2	2	0	0	0	0	0	2	2	2	2	2	2	2	0	0	0	1	0
U29	869.274	896.661	36.4845	32.2863	96.6761	94.5988	122.972	127.17	0.721749	0.774122	0.197301	0.198017	1	0	0	1	1	1	1	1	1	0	0	0	0	0	0	0	0	0	0	0	1	1	0	0	0	0	1	1	1	1	2	2	2	1	2	2	2
U3	901.979	951.137	36.1834	36.5892	147.862	153.523	179.182	200.141	0.798997	0.751971	0.280683	0.304439	2	2	1	1	1	1	1	1	0	0	0	0	0	0	1	2	2	0	1	1	1	2	0	1	1	2	2	2	2	2	2	2	2	2	1	2	2
U30	847.82	811.542	35.1879	37.5572	122.757	113.136	154.584	146.82	0.831635	0.819179	0.275253	0.266328	2	2	2	1	2	0	0	0	1	1	0	0	0	2	2	1	-1	1	2	2	2	2	2	1	1	0	0	0	1	1	1	1	0	0	0	1	1
U32	878.091	934.469	34.6735	33.5895	118.5	115.58	161.77	168.03	0.741504	0.797923	0.266816	0.253959	0	0	0	0	0	0	2	2	2	-1	2	0	1	1	1	1	2	1	1	-1	0	0	0	0	0	0	2	2	2	2	2	2	1	2	2	-1	1
U33	927.703	942.252	37.792	39.3493	136.308	177.443	180.659	210.321	0.812033	0.687807	0.305798	0.331843	1	1	0	1	2	2	2	2	2	2	1	1	1	1	1	1	1	0	2	2	2	2	2	2	2	1	0	0	0	0	1	1	0	0	1	2	2
U35	874.265	923.82	36.1104	33.6403	133.064	123.933	180.022	179.175	0.761951	0.756964	0.317477	0.294299	0	0	0	0	0	1	2	2	2	2	2	2	2	2	2	2	0	2	2	-1	1	1	1	0	0	0	0	0	0	0	0	0	0	2	2	2	2
U36	873.322	926.204	36.5262	35.287	133.707	131.621	178.126	181.294	0.735042	0.752087	0.29036	0.281596	1	1	0	1	1	0	1	1	1	2	2	2	2	2	2	2	1	1	0	0	0	0	2	-1	2	2	0	0	2	2	2	2	2	2	2	2	2
U37	796.621	917.453	34.2834	29.6885	108.048	100.46	147.089	151.601	0.771731	0.71432	0.292019	0.232968	0	0	0	0	0	0	0	0	0	0	0	0	1	1	1	1	1	1	1	1	0	0	0	0	0	0	0	0	0	0	0	0	0	-1	0	0	0
U38	907.767	945.336	36.4165	34.0289	130.916	144.112	169.872	186.127	0.707507	0.712338	0.255904	0.283729	2	2	2	2	2	2	2	2	1	2	2	2	1	1	1	2	2	1	0	0	2	2	1	1	1	1	2	2	2	2	2	2	2	2	2	0	0
U39	832.597	880.964	42.0802	31.7512	139.26	133.252	157.554	169.025	0.738537	0.732656	0.290274	0.302197	2	2	2	1	2	2	2	2	2	2	2	2	2	2	2	1	-1	0	0	2	0	2	2	2	2	2	2	2	2	-1	2	2	2	1	1	1	1
U4	899.346	994.884	36.0096	37.0872	126.129	150.948	169.863	182.604	0.77172	0.69678	0.283517	0.263406	-1	1	0	-1	1	1	-1	0	0	0	0	1	0	0	0	0	-1	1	1	2	-1	1	0	1	1	1	1	1	1	1	1	1	1	1	1	1	1
U40	858.368	937.08	28.8577	29.199	75.2931	82.3641	118.099	128.25	0.662354	0.671354	0.185603	0.189767	1	1	0	1	1	2	2	2	2	2	2	0	0	0	0	0	0	0	0	0	1	2	2	2	2	2	1	1	1	1	1	1	1	1	1	1	0
U41	899.081	929.908	34.4048	29.0226	127.234	125.688	161.952	181.749	0.742542	0.782573	0.235092	0.278241	0	0	0	0	0	2	2	2	1	0	0	1	1	1	1	1	1	2	2	2	0	0	0	0	0	0	2	2	2	2	2	2	2	2	2	-1	2
U42	969.428	988.325	34.216	32.2057	119.357	117.65	173.674	170.259	0.624809	0.699948	0.243081	0.245364	2	2	2	0	0	1	1	1	2	1	0	0	0	0	0	0	0	1	1	2	2	2	2	1	1	1	2	2	2	1	1	1	0	2	2	2	-1
U43	894.547	902.715	35.3069	34.815	152.392	148.814	196.347	191.123	0.745148	0.750636	0.344851	0.327934	0	0	0	0	0	0	0	0	0	0	0	1	2	2	2	2	2	2	2	2	1	1	1	1	1	2	2	2	2	2	1	1	0	0	2	1	1
U44	848.739	910.358	34.7682	32.5494	124.216	128.276	172.061	192.638	0.714085	0.710547	0.29421	0.317641	0	0	0	0	0	1	1	2	2	2	1	1	0	1	1	1	2	2	2	2	0	0	1	1	1	1	1	1	2	2	2	2	2	2	0	0	0
U45	854.636	902.626	33.1992	32.7428	110.081	100.521	152.84	149.47	0.70816	0.765323	0.248388	0.236506	0	0	0	0	0	1	2	2	2	2	-1	2	2	2	2	1	0	0	2	2	1	2	2	2	2	2	2	2	2	0	0	0	0	1	1	0	0
U46	871.01	945.222	36.1991	34.4398	122.995	124.881	164.494	174.098	0.725819	0.632517	0.302498	0.261743	2	2	1	2	2	2	2	2	2	2	0	0	0	0	0	1	2	2	2	2	0	-1	0	0	0	0	0	0	0	0	1	1	1	0	0	1	2
U47	902.329	886.055	36.1971	37.6824	127.2	151.866	170.999	187.464	0.775961	0.723352	0.285861	0.313737	0	1	0	0	-1	1	1	0	0	1	1	1	2	2	2	-1	-1	1	2	1	1	1	2	2	-1	-1	2	2	-1	2	2	2	2	1	2	1	1
U48	851.723	926.392	33.0161	30.9867	109.036	109.727	151.731	150.652	0.704018	0.725917	0.246098	0.227871	0	0	0	1	1	1	1	1	1	1	1	1	1	1	2	1	1	1	0	0	2	2	2	0	0	0	0	0	0	0	0	0	0	0	0	1	1
U49	838.97	999.665	32.2145	30.6079	104.458	93.46	146.876	135.677	0.685888	0.692584	0.236078	0.195518	1	2	0	-1	0	0	0	0	0	0	0	0	0	0	0	0	1	2	2	1	1	0	2	2	2	2	2	0	0	0	1	1	2	2	2	1	1
U5	836.812	912.727	38.0873	35.022	113.071	120.438	151.455	167.658	0.79099	0.748588	0.279501	0.265052	2	2	2	-1	2	2	1	1	2	2	2	2	0	0	0	0	-1	2	2	2	1	2	2	2	2	2	-1	2	2	1	1	-1	1	-1	2	0	0
U50	904.869	985.559	38.8664	36.501	152.64	139.488	188.502	197.737	0.733409	0.71262	0.314771	0.281715	1	2	2	1	1	1	-1	0	0	0	0	0	0	0	0	-1	1	0	0	0	0	2	2	2	2	2	1	2	2	2	2	2	2	2	2	2	2
U51	842.382	865.879	36.8562	31.4451	114.757	109.422	159.303	158.376	0.786438	0.797185	0.278571	0.2717	2	2	2	2	2	2	2	2	2	1	0	0	0	0	0	0	0	0	0	0	2	2	2	2	2	2	2	2	2	2	1	1	2	2	2	0	0
U52	821.893	1035.96	29.5903	28.1228	89.7358	100.272	151.165	161.444	0.644213	0.658814	0.251601	0.200857	0	0	0	0	0	0	2	2	2	2	2	2	2	1	1	0	0	0	0	0	0	0	0	0	0	0	1	1	0	1	1	1	1	1	2	0	0
U53	842.273	897.371	33.1625	31.3364	99.9673	108.578	151.488	168.173	0.707739	0.706691	0.25659	0.268819	0	0	0	-1	1	2	2	2	2	1	1	1	1	1	1	1	1	1	1	-1	-1	-1	0	1	-1	0	2	2	2	1	0	0	0	0	0	-1	2
U54	863.182	916.67	36.0443	31.397	116.125	103.676	152.968	151.798	0.794567	0.757884	0.262898	0.236115	0	1	0	0	0	0	-1	0	0	0	0	0	-1	0	-1	0	-1	1	1	1	0	0	0	0	1	-1	0	0	1	1	1	1	1	1	1	0	0
U55	937.698	941.314	31.4765	32.2092	110.26	116.072	165.948	167.25	0.682521	0.701657	0.242811	0.250119	2	2	1	1	2	0	0	0	0	2	2	2	2	2	2	-1	-1	0	0	0	0	0	0	0	0	0	0	0	1	2	2	2	2	2	2	0	0
U56	840.014	881.992	41.9088	41.9552	138.693	134.753	153.745	157.661	0.629849	0.647561	0.26705	0.258071	2	2	2	2	2	2	2	1	1	0	1	0	0	0	0	0	2	1	0	0	-1	1	1	1	1	1	0	0	0	0	0	0	0	1	2	0	0
U57	844.968	859.042	35.1531	32.8801	109.094	107.144	145.674	152.444	0.788941	0.832298	0.243374	0.261867	2	2	2	-1	1	1	1	1	1	1	-1	1	0	0	0	-1	0	1	-1	1	1	0	0	0	0	0	0	0	1	1	1	1	1	-1	2	1	1
U58	866.985	977.506	37.793	32.9033	153.493	161.538	210.273	245.765	0.782573	0.729857	0.38921	0.366592	2	2	2	2	2	2	2	2	2	2	2	2	2	2	2	2	2	2	2	2	2	2	2	2	2	2	2	2	2	2	1	1	1	1	0	1	1
U59	795.476	890.028	30.5329	31.9902	87.2219	85.5908	119.024	115.808	0.647857	0.730549	0.218161	0.183037	2	2	1	2	2	2	-1	0	0	0	0	0	0	0	0	0	1	1	1	1	0	0	0	0	1	1	2	2	1	1	1	1	1	1	1	0	0
U6	843.247	934.265	33.9269	32.8381	127.016	133.329	165.5	196.834	0.752372	0.708515	0.269946	0.297753	0	0	0	0	0	0	0	2	2	2	2	2	2	2	0	1	2	2	2	2	2	2	1	2	-1	1	1	1	1	1	0	0	0	0	0	1	1
U60	920.154	980.443	36.2353	36.8973	149.864	159.368	191.041	202.663	0.797724	0.730523	0.302768	0.290895	0	0	0	0	0	2	1	2	-1	2	1	1	1	1	0	1	2	1	1	1	1	1	1	1	1	1	2	2	2	1	0	0	0	0	1	-1	0
U61	852.019	986.342	35.7353	32.8483	123.747	151.958	176.207	194.809	0.765152	0.685809	0.312733	0.280666	0	0	0	0	0	1	2	2	2	1	1	2	2	2	2	2	2	2	2	1	1	1	1	1	1	1	0	2	2	2	2	2	2	2	2	0	0
U62	907.479	935.489	36.5208	38.4966	129.048	154.957	172.959	194.199	0.783282	0.684988	0.289907	0.308868	1	2	0	0	0	1	1	1	1	1	2	2	2	2	2	2	-1	1	2	2	1	1	1	1	1	1	-1	2	2	2	2	2	2	1	1	1	1
U63	885.12	900.521	35.1154	35.4283	121.023	132.619	164.447	176.286	0.751497	0.732023	0.27234	0.28651	1	1	0	1	1	1	1	1	1	1	2	2	-1	2	2	1	2	-1	2	2	1	0	1	1	1	1	1	1	1	2	0	-1	1	1	1	0	0
U64	890.059	933.531	32.5597	31.9005	99.5423	115.216	142.652	167.234	0.652918	0.669139	0.222171	0.25673	2	0	0	2	2	2	2	2	2	2	2	2	2	2	2	2	2	-1	0	0	0	0	0	0	0	0	0	0	0	0	0	0	1	1	1	2	2
U65	942.068	897.428	33.2404	29.3588	106.021	108.934	159.208	165.434	0.573189	0.695669	0.21605	0.262649	2	1	2	2	2	2	2	2	2	-1	2	2	2	2	2	1	0	0	0	0	1	1	1	1	1	0	0	1	1	1	1	1	1	1	1	1	1
U66	934.099	975.426	33.45	32.36	124.58	131.247	187.523	206.007	0.66644	0.707296	0.280921	0.293552	1	2	0	2	2	2	2	2	2	2	2	2	2	2	2	2	2	2	2	2	0	0	2	1	0	0	1	0	1	0	1	1	1	0	0	1	0
U67	815.918	844.739	30.6127	31.0914	75.3462	84.0236	113.43	130.244	0.651423	0.69547	0.195446	0.226381	0	0	0	0	0	0	0	2	2	2	0	0	0	0	0	0	2	1	1	1	2	2	2	2	0	-1	0	0	0	0	0	0	1	1	2	2	2
U68	936.537	960.308	31.0936	29.7912	96.3014	103.261	144.687	168.192	0.597199	0.613667	0.194907	0.244557	2	2	2	1	1	1	2	2	2	2	2	2	2	-1	2	2	1	1	2	2	0	0	0	0	0	-1	0	0	0	0	0	0	0	-1	0	2	2
U69	920.972	933.31	37.3689	34.7289	133.892	153.515	178.097	210.321	0.802464	0.780458	0.300509	0.338202	2	2	-1	2	-1	2	2	-1	2	2	2	2	-1	2	-1	-1	-1	1	-1	-1	-1	2	-1	-1	-1	-1	0	-1	1	2	2	2	2	2	-1	-1	-1
U7	801.833	856.553	31.6538	32.588	91.078	98.0641	134.824	138.347	0.763048	0.784779	0.222311	0.23369	1	1	0	0	0	0	0	2	1	0	0	1	2	2	2	2	0	0	0	0	2	2	2	2	-1	2	2	2	-1	2	2	2	2	2	2	0	0
U70	812.958	854.375	33.5107	31.9892	100.555	105.331	146.478	151.916	0.838447	0.789066	0.261672	0.258927	1	1	0	1	1	1	1	2	1	1	1	0	-1	1	1	0	-1	1	0	-1	-1	1	1	1	2	1	0	0	1	1	1	1	1	-1	1	0	0
U71	995.597	995.863	34.3005	34.4388	155.146	159.876	209.911	220.601	0.718294	0.783012	0.290513	0.319027	0	1	0	0	0	0	0	1	0	2	2	2	1	1	-1	0	-1	0	0	0	0	-1	-1	0	0	-1	0	0	1	1	1	1	1	-1	0	0	-1
U73	910.876	920.113	36.7343	33.0016	130.268	133.714	174.253	197.192	0.788111	0.875323	0.292576	0.312925	2	2	1	2	2	2	2	1	1	1	2	2	2	2	2	1	-1	0	0	0	1	1	1	0	0	1	0	1	1	1	1	1	0	0	0	2	2
U75	800.867	904.371	36.0522	31.3519	112.509	110.637	144.793	162.451	0.691426	0.741581	0.286724	0.255394	0	0	0	0	0	0	0	0	2	2	2	2	2	1	1	-1	2	2	2	2	0	0	1	-1	2	2	2	2	2	2	2	2	2	2	1	0	0
U76	872.286	946.625	34.3086	30.2947	116.416	119.489	159.56	177.072	0.73325	0.720764	0.262255	0.272199	0	1	0	0	0	0	2	2	2	2	2	2	2	2	-1	0	1	2	2	2	2	1	1	2	0	0	0	0	0	-1	-1	2	1	1	1	2	2
U77	918.378	939.258	33.9235	36.1939	144.534	137.484	188.383	187.573	0.73064	0.774346	0.296506	0.288188	0	0	0	0	0	0	0	1	2	2	1	1	2	2	2	2	2	2	0	1	0	0	0	0	0	1	2	-1	2	1	0	0	0	0	0	2	2
U78	856.973	904.053	33.3462	32.2107	110.92	108.593	153.73	157.352	0.711483	0.723799	0.250224	0.24957	0	0	0	0	0	2	-1	2	2	2	2	2	2	2	2	2	2	2	2	1	0	0	0	0	0	0	0	0	0	1	2	2	2	2	2	2	2
U8	810.457	884.325	33.3937	34.6757	115.025	134.678	159.85	183.141	0.832422	0.789721	0.296218	0.306116	1	1	0	1	1	1	2	2	2	2	2	2	1	2	2	2	2	1	1	1	0	0	1	-1	1	1	2	-1	2	2	2	2	2	2	2	0	1
U80	878.934	906.419	33.6478	31.2642	112.715	114.954	164.714	164.976	0.721229	0.758581	0.269462	0.28079	0	0	0	2	2	2	2	2	2	2	2	2	2	2	2	2	-1	1	2	2	0	0	-1	0	1	0	0	0	1	2	1	1	0	0	0	1	1
U81	840.349	950.166	33.9558	32.1646	116.02	121.707	161.199	181.155	0.74436	0.711907	0.276104	0.264262	2	1	-1	2	2	2	2	2	2	2	2	2	2	2	2	2	2	2	2	2	0	-1	2	2	2	2	2	2	1	1	0	0	0	0	2	0	0
U83	881.777	934.11	29.1628	34.4533	116.983	126.804	178.577	167.677	0.701327	0.735917	0.30775	0.261397	1	1	0	2	-1	2	2	2	1	1	1	0	0	0	0	0	0	2	2	2	0	0	0	0	0	0	0	0	0	0	0	0	0	1	2	2	2
U84	941.367	1002.1	35.8445	33.4174	141.805	153.856	208.389	222.08	0.716577	0.676296	0.317152	0.320556	1	1	1	1	1	1	1	1	-1	1	1	1	0	0	1	0	0	0	1	0	0	1	1	-1	2	2	2	-1	1	1	0	0	1	0	-1	0	1
U85	893.768	887.744	32.1792	32.4692	102.943	106.169	155.893	157.861	0.635707	0.745619	0.250683	0.257082	-1	0	0	0	1	1	2	2	2	2	2	2	2	2	2	-1	-1	1	1	1	2	1	1	2	-1	1	0	-1	0	-1	0	0	0	0	0	0	-1
U86	841.696	891.889	32.3859	30.2371	105.437	106.641	147.914	152.41	0.689764	0.657272	0.23822	0.247269	-1	1	0	1	1	1	1	1	1	1	1	2	1	1	1	1	-1	1	1	0	0	1	-1	2	1	0	0	-1	1	1	1	-1	1	2	2	2	2
U87	909.917	935.864	31.2635	30.6515	99.45	108.742	159.172	167.933	0.720763	0.697021	0.248363	0.255018	1	1	0	2	2	2	2	2	2	2	2	2	-1	2	2	2	2	2	2	2	2	2	-1	1	0	0	0	0	0	0	1	2	2	2	2	2	2
U88	879.747	936.656	35.8607	33.9608	130.136	131.062	163.498	177.56	0.732884	0.711368	0.251301	0.263426	1	1	0	1	1	1	1	1	0	2	2	-1	2	2	2	2	-1	2	2	2	2	2	-1	1	1	1	1	0	0	-1	0	0	1	1	1	0	0
U89	920.224	975.393	30.859	32.8583	123.378	131.316	190.056	197.31	0.709733	0.684341	0.289669	0.289286	0	0	0	0	0	0	0	1	2	2	2	2	2	2	2	2	2	2	2	2	0	-1	0	1	1	0	0	0	1	2	2	2	0	0	0	0	0
U9	895.583	953.854	34.018	31.7492	141.626	139.111	177.432	201.242	0.717707	0.769602	0.277126	0.297437	2	2	2	2	2	2	2	2	1	1	2	2	2	2	1	1	0	1	1	1	2	2	2	2	2	2	2	1	2	0	0	0	0	0	1	1	1
U90	829.536	929.574	35.8367	32.1285	109.86	109.655	145.817	159.055	0.758097	0.73304	0.250487	0.241633	0	-1	0	1	1	1	0	0	0	0	0	2	2	2	1	1	0	0	0	0	0	-1	0	0	0	0	0	0	0	1	2	2	2	2	2	0	0
U91	928.404	933.89	31.883	31.395	99.464	102.948	155.388	162.502	0.708105	0.713839	0.223254	0.245319	1	-1	0	0	1	1	0	0	1	2	0	0	0	0	0	0	0	0	1	-1	0	0	0	2	2	0	0	-1	2	2	2	2	2	2	2	1	1
U92	797.252	851.446	37.7117	36.3417	104.332	109.647	127.682	137.826	0.967448	0.796845	0.2965	0.235872	2	2	2	2	2	2	2	2	2	1	1	1	1	1	1	0	0	0	0	-1	0	0	0	1	-1	2	2	-1	2	2	0	-1	0	0	0	1	2
U93	863.603	887.703	33.7629	33.71	113.3	106.582	156.254	157.555	0.720907	0.754028	0.255433	0.265224	0	0	0	0	0	0	0	0	0	0	0	2	2	2	2	2	2	1	0	0	2	2	1	-1	1	1	0	-1	0	0	0	-1	0	-1	0	2	2
U94	897.453	940.066	34.738	34.556	139.646	131.211	187.28	199.65	0.845191	0.935705	0.30791	0.317409	0	-1	0	2	-1	1	-1	-1	2	1	2	-1	2	2	2	2	2	2	2	2	2	1	0	0	0	0	0	0	1	1	0	0	0	0	0	0	0
U95	862.068	887.018	33.6664	32.13	112.749	111.073	155.67	160.392	0.718726	0.75329	0.254227	0.260278	0	0	0	0	0	0	0	1	1	1	1	2	2	2	0	0	0	0	0	0	2	2	2	2	1	1	1	1	1	1	2	2	2	2	2	2	2
U96	873.341	888.299	35.8455	35.5515	120.769	118.902	152.407	159.098	0.780967	0.688943	0.242817	0.265137	2	1	2	0	0	0	0	1	0	-1	0	0	0	0	0	0	0	0	0	1	2	1	0	0	0	0	0	0	0	0	0	0	0	0	0	2	2
U97	943.097	978.404	31.1161	31.6831	136.372	140.239	198.601	204.81	0.711571	0.729547	0.291713	0.288599	1	1	0	2	2	1	1	2	2	2	2	2	2	2	2	2	1	2	1	-1	0	0	0	0	0	0	0	-1	2	2	2	2	2	0	0	1	1
U98	868.811	879.039	36.2539	39.8875	133.151	145.733	163.708	170.721	0.802132	0.753812	0.276306	0.291048	2	2	2	2	2	2	2	2	2	2	2	1	2	2	0	0	0	0	0	0	1	1	1	2	2	2	2	2	2	2	2	2	2	2	0	2	2
U99	897.476	894.671	35.2628	35.276	147.758	147.049	176.999	179.445	0.767677	0.780922	0.281931	0.296467	0	0	0	0	0	0	0	0	0	0	0	0	1	1	1	0	0	0	0	0	1	1	1	1	1	-1	2	1	1	1	0	0	0	0	0	2	2
												Chromosome	1	1	1	1	1	1	1	1	1	1	1	1	1	1	1	1	1	1	1	1	2	2	2	2	2	2	2	2	2	2	2	2	2	2	2	3	3
												Position (cM)	0	6.361	18.615	31.843	45.706	55.723	60.774	64.636	75.382	82.427	94.581	103.174	110.6	120.827	127.724	138.137	141.488	151.874	155.584	178.509	0	8.635	20.673	33.708	38.666	47.642	59.442	73.716	88.039	95.608	114.873	115.618	120.119	126.3	135.598	0	4.802
Marker scores
0	Mo17
1	Heterozygote
2	R18
-1	Missing marker
Traits
KW	Kernel weight
KGR	Kernel growth rate
GFD	Grain-filling duration
MWC	Maximum water content
KDR	Kernel dessication rate
MCPM	Moisture concentration at physiological maturity
[truncated: 90 more columns]

## Sheet: Joint analysis
	PHENOTYPIC TRAITS												MOLECULAR MARKERS
Genotype	GFD-2010	GFD-2011	MCPM-2010	MCPM-2011	MWC-2010	MWC-2011	KW-2010	KW-2011	KDR-2010	KDR-2011	KGR-2010	KGR-2011	AY105061.1	ZM066886_27	AY103727	AY103755	PM0176-340	ZM009290	AY109348	TAQKWS3708	AY106175	ZM022870_9	PM0107DPOORLOCI	DR826834	AY106901	ZM010356	MAIZE.5255.C5	DT272SNP179	L37750-175	AY103580	AY105791_1	AY103863	DT06SNP329	CC759468	DT06SNP440	OS011512	AY107709	AW231521	DT91	AY107551	AF370006	DT31	BG549215	ZM004621	MAGI_80992	MAIZE.4814.C3	4CL2(AX204867)	AF290416	ZM067316_9
N1	1099.56	1009.4	34.638	39.0812	237.768	243.903	294.949	281.928	0.623366	0.591922	0.38677	0.414682	0	0	2	0	2	0	2	0	0	0	0	0	0	0	0	0	0	0	2	2	2	2	2	2	2	2	2	2	2	2	2	2	2	2	2	2	2
N10	984.265	958.164	34.5991	43.7875	171.799	191.548	199.683	206.505	0.644508	0.608177	0.304629	0.289785	2	2	2	2	2	2	2	2	0	2	2	2	2	2	2	2	2	2	0	0	0	0	0	0	0	0	0	0	0	0	0	0	0	0	0	0	0
N100	966.429	.	38.5782	38.69	182.421	187.932	222.009	264.115	0.677409	0.642571	0.312165	.	2	2	2	0	2	0	0	0	0	0	0	0	0	0	0	0	0	0	0	0	0	0	0	0	0	0	0	0	0	0	0	0	0	0	0	0	0
N101	1111.8	.	36.0171	36.5251	270.477	215.664	328.997	323.306	0.618134	0.627549	0.44198	.	0	0	0	0	0	0	0	0	0	2	2	2	2	0	0	0	2	2	2	0	0	0	0	0	2	2	2	2	2	0	0	0	0	0	0	0	0
N102	1032.2	1116.8	35.7413	35.0232	230.659	235.495	277.392	287.169	0.68231	0.647761	0.405013	0.369457	0	0	0	0	0	0	0	0	0	0	0	0	0	0	0	0	0	0	2	2	2	2	2	2	2	2	2	2	2	2	2	2	2	2	2	2	2
N103	949.345	978.545	36.8714	37.5809	176.56	185.495	200.475	217.238	0.741472	0.691161	0.3228	0.323243	0	0	0	0	2	2	0	0	0	0	0	2	2	0	0	0	0	2	0	0	0	0	0	0	2	2	2	2	2	2	2	2	2	2	2	2	2
N104	970.405	1100.89	38.9457	37.752	198.133	196.17	234.576	251.136	0.697215	0.62865	0.375034	0.324042	2	2	0	0	0	0	0	0	0	0	0	0	0	0	0	0	0	0	0	0	0	0	0	2	2	2	0	0	0	0	0	0	0	2	2	2	2
N105	988.504	1049.92	39.3697	39.0115	249.814	243.075	285.655	281.142	0.659829	0.604342	0.43677	0.391413	2	2	2	2	2	0	2	0	0	0	0	0	0	0	0	0	0	0	2	2	2	2	2	2	2	2	2	2	2	2	2	2	2	2	2	2	2
N106	1002.34	1082.05	38.7018	35.9832	219.007	204.826	252.165	267.665	0.659589	0.613347	0.374005	0.35084	0	0	2	2	2	2	2	2	2	2	0	2	2	0	0	0	2	0	2	2	2	2	2	2	2	2	2	2	2	2	2	2	2	2	2	2	2
N107	1029.71	1071.78	38.0302	39.546	231.879	262.3	271.379	271.592	0.649224	0.615996	0.391004	0.367752	2	2	2	2	2	2	2	2	2	0	0	2	2	2	2	2	2	2	2	2	2	2	2	0	0	0	2	2	0	0	0	0	0	0	0	0	0
N108	1006.99	1019.32	43.9642	44.5344	263.628	270.532	279.057	276.584	0.625032	0.606605	0.408471	0.398679	0	0	0	0	0	0	0	2	2	2	2	2	2	2	2	2	2	2	2	2	2	2	2	2	2	2	0	0	0	0	0	2	2	2	2	2	2
N109	1006.9	965.112	41.1377	47.2333	252.24	268.418	267.658	255.462	0.666303	0.609736	0.400975	0.402661	0	0	0	0	0	0	0	0	0	0	0	0	0	2	2	2	2	0	0	0	0	0	0	0	0	0	0	0	0	0	0	0	0	0	0	0	0
N11	927.456	1042.1	40.4794	34.5181	177.284	196.012	205.167	237.577	0.72742	0.642829	0.324487	0.334104	0	0	0	0	0	0	0	0	2	0	2	2	2	2	2	2	0	0	2	0	2	2	2	2	2	2	2	2	2	2	2	2	2	2	2	2	2
N110	987.907	1032.18	38.3769	38.6758	166.395	184.874	201.663	225.032	0.658867	0.625951	0.299497	0.30984	0	0	0	0	2	2	2	2	0	0	0	2	0	0	0	0	2	0	2	2	2	2	2	0	0	0	0	0	0	0	0	0	0	0	0	0	0
N111	1013.58	1039.09	36.6792	43.6258	244.66	265.295	276.915	282.515	0.619012	0.554079	0.394684	0.40268	2	0	0	0	0	0	0	0	0	0	2	0	2	2	2	2	0	2	2	2	2	2	2	2	2	2	2	2	0	0	0	0	0	0	0	0	0
N113	968.343	979.239	42.0673	42.0439	203.411	205.805	233.4	240.823	0.615543	0.633489	0.364118	0.364512	2	2	2	2	2	2	2	2	2	0	2	2	2	2	2	2	2	2	2	2	2	2	2	2	2	2	2	2	2	2	2	2	2	2	2	2	2
N114	951.918	1124.36	39.9386	43.06	195.3	214.526	216.776	230.859	0.67868	0.645844	0.342697	0.296195	0	0	0	0	0	0	0	0	0	0	0	0	0	0	0	0	0	0	0	0	0	0	0	2	2	2	0	0	0	0	2	2	2	2	2	2	2
N115	1046.97	1065.19	37.6069	40.4089	239.994	265.247	283.494	283.226	0.642681	0.612358	0.401724	0.383868	2	2	2	2	2	2	2	2	2	2	2	2	2	2	2	2	2	0	2	2	2	2	2	0	0	0	2	2	2	2	2	2	2	2	2	2	2
N116	875.557	933.42	41.8113	49.1691	159.395	194.367	163.179	180.77	0.707597	0.677128	0.295277	0.280757	0	0	0	0	0	0	0	0	0	0	0	2	2	2	2	2	2	0	0	0	0	0	2	0	0	0	0	0	0	0	0	0	0	0	0	0	0
N117	1060.78	1085.5	38.6664	39.9271	225.287	236.733	265.346	271.033	0.624798	0.593589	0.356763	0.362077	2	2	2	2	2	2	2	2	2	2	2	2	2	2	2	2	2	2	2	2	2	2	2	2	2	2	2	2	2	2	2	2	2	2	2	2	2
N118	1057.6	1137	37.3464	38.0562	244.994	259.094	290.953	292.651	0.638657	0.563646	0.408322	0.357945	0	0	0	0	0	2	2	2	2	2	2	2	2	2	2	2	2	2	0	0	0	0	0	2	2	0	0	0	0	0	0	0	0	0	0	0	0
N119	839.104	998.022	40.8363	39.5633	200.457	224.923	223.302	248.514	0.713287	0.635551	0.412021	0.364309	0	0	2	2	2	2	2	2	0	0	0	0	0	2	2	2	0	0	2	2	2	2	2	2	2	2	2	2	2	2	2	2	2	2	2	2	2
N12	923.491	974.614	36.5311	41.0308	183.472	216.471	219.241	243.587	0.694873	0.675942	0.3474	0.362908	0	0	0	0	0	0	0	2	2	0	2	2	2	0	0	0	0	2	0	0	0	0	0	0	0	0	0	0	0	0	0	0	0	2	2	2	2
N120	961.656	1074.83	41.4116	37.7134	197.557	221.18	228.894	245.564	0.652097	0.627817	0.352421	0.321075	2	2	2	2	2	0	2	0	0	0	0	2	0	2	2	2	2	0	0	2	0	0	0	0	0	0	0	0	0	0	0	0	0	0	0	0	0
N121	971.915	1045.27	39.2047	39.2043	225.364	227.291	265.532	271.126	0.711943	0.626767	0.439759	0.385035	0	0	0	0	0	0	0	0	0	0	0	0	0	2	2	2	2	2	2	2	2	2	2	2	2	2	2	2	2	2	2	2	2	2	2	2	2
N122	985.204	1058.36	39.122	36.4475	210.951	216.535	240.139	251.122	0.666076	0.604084	0.363366	0.336437	0	0	0	0	0	0	0	0	0	0	0	0	0	0	0	0	0	0	0	0	0	0	0	0	0	0	0	0	0	0	0	0	0	0	0	0	0
N123	1123.46	1038.76	35.9565	40.8217	245.799	258.346	303.989	289.96	0.531658	0.598433	0.39428	0.418378	2	2	2	2	2	2	2	2	2	2	2	2	2	2	2	2	2	2	2	0	2	2	2	2	2	2	2	2	2	2	2	2	2	2	2	2	2
N124	1041.61	1078.88	37.8617	39.9231	239.576	250.514	280.491	286.793	0.641377	0.56017	0.38283	0.386056	2	2	2	2	2	0	2	0	0	0	0	0	0	2	2	2	0	0	2	2	2	2	2	0	0	0	2	2	2	2	0	0	0	0	0	0	0
N125	991.85	916.938	36.1825	44.1256	178.996	207.06	213.616	224.98	0.65988	0.728048	0.313304	0.386791	0	0	0	0	0	0	0	0	2	0	2	0	2	0	0	0	0	2	2	0	0	0	0	0	0	0	0	0	0	0	0	0	0	0	0	0	0
N126	874.674	988.173	39.9444	43.9703	200.12	207.86	217.511	229.1	0.636573	0.676213	0.403769	0.33773	0	0	2	0	2	2	2	0	2	2	2	2	2	2	2	2	2	0	0	0	0	0	0	0	0	0	0	0	0	0	0	0	0	0	0	0	0
N127	1003.37	1087.43	39.9137	34.4527	197.574	193.275	233.161	252.257	0.660957	0.605141	0.344521	0.335416	2	2	2	2	2	0	0	0	0	0	0	2	0	2	2	2	2	0	0	2	0	0	0	2	2	2	2	2	2	2	2	2	2	2	2	0	0
N128	1057.11	1029.94	39.4167	43.9335	233.644	239.07	261.431	255.652	0.662239	0.568728	0.367956	0.363427	0	0	0	0	0	0	0	0	0	0	0	0	0	2	2	2	2	0	2	2	2	2	2	2	2	2	2	2	2	2	2	2	2	2	2	0	0
N129	1051.98	1068.25	34.0979	37.3654	215.368	238.322	270.624	273.3	0.659058	0.609444	0.387278	0.36072	0	0	0	0	2	2	2	2	2	2	2	2	2	2	2	2	2	2	0	0	0	0	0	2	2	2	2	2	2	2	2	2	2	2	2	2	2
N13	956.308	1067.11	42.0794	40.4906	212.741	241.393	235.646	257.118	0.674222	0.60773	0.353952	0.342746	0	0	0	0	0	0	0	0	0	0	0	0	2	2	2	2	2	0	2	0	2	2	2	2	2	2	2	2	2	2	2	2	2	2	2	2	2
N130	990.446	1094.49	39.2629	33.9529	213.578	213.306	242.112	255.638	0.652234	0.589069	0.355997	0.327618	0	2	2	2	2	2	2	2	2	2	2	2	2	0	0	0	2	2	0	0	0	0	0	0	0	0	0	0	0	0	2	0	0	2	2	2	2
N131	996.748	1032.45	37.7448	32.4084	205.601	191.289	249.264	253.484	0.647808	0.595737	0.396488	0.353447	0	0	0	0	0	2	2	2	2	2	2	2	2	0	0	0	2	2	2	0	0	0	0	2	2	2	0	0	0	0	0	0	0	0	0	0	0
N132	1100.31	1036.14	36.768	38.9353	204.515	215.543	256.226	266.344	0.619342	0.614208	0.339962	0.37742	0	0	0	0	0	0	0	0	0	2	2	2	2	0	0	0	2	2	0	0	0	0	0	0	0	0	0	0	0	0	0	0	0	2	2	2	2
N133	916.847	1129.99	40.7986	35.1628	178.806	164.212	192.155	217.897	0.691968	0.634238	0.320912	0.27358	2	2	2	2	2	2	2	2	0	2	0	2	2	0	0	0	2	2	0	0	0	0	0	0	0	0	0	0	0	0	0	0	0	0	0	0	0
N134	986.991	1014.86	36.609	41.6982	236.186	225.026	264.13	267.224	0.69241	0.664674	0.411852	0.401938	2	2	2	2	2	2	2	2	2	2	2	2	2	2	2	2	2	0	0	0	2	2	2	2	2	2	2	2	2	2	2	2	2	2	2	2	2
N135	1097.56	1080.33	35.6187	35.9441	216.648	217.688	267.157	272.634	0.648782	0.577232	0.35388	0.35713	2	2	0	0	0	0	0	0	0	0	0	0	0	0	0	0	0	0	2	0	0	0	0	0	0	0	0	0	2	0	0	0	0	0	0	0	0
N136	1015.22	986.681	35.4106	38.5724	204.392	221.012	242.962	252.274	0.705328	0.642348	0.360419	0.384204	2	2	0	2	0	0	0	0	0	0	0	0	0	0	0	0	0	0	0	0	0	0	0	0	0	0	0	0	2	2	2	2	2	2	2	2	2
N137	945.444	1052.84	41.1549	36.0632	193.253	198.259	225.144	246.147	0.703533	0.641182	0.366345	0.344895	0	0	0	0	0	0	0	2	0	0	0	0	0	2	2	2	0	0	2	2	2	2	2	2	2	2	2	2	2	2	2	2	2	2	2	2	2
N138	990.678	899.5	42.5187	38.2501	249.761	248.156	270.64	248.736	0.639051	0.618022	0.417739	0.41427	0	0	0	0	0	2	2	2	2	2	2	2	2	2	2	2	2	2	2	2	2	2	2	2	2	2	2	2	0	0	0	0	0	0	0	0	0
N139	952.418	1020.61	39.9259	48.4287	195.535	199.531	217.127	236.597	0.678495	0.691737	0.343003	0.336215	0	0	0	0	0	0	0	0	0	0	2	0	0	2	2	2	0	0	0	0	0	2	2	0	0	2	2	2	0	0	0	0	0	0	0	0	0
N14	1051.5	1035.78	39.0462	37.0413	196.593	208.356	243.683	262.218	0.65126	0.666673	0.340327	0.377154	0	0	2	2	2	0	2	0	0	0	0	2	2	2	2	2	2	2	2	0	2	2	2	2	2	2	2	2	2	2	2	2	2	2	2	2	0
N140	1119.7	1074.17	35.6392	37.1564	215.956	224.93	252.036	249.895	0.604461	0.556776	0.322742	0.327244	0	0	0	0	0	0	0	0	0	0	2	0	0	0	0	0	0	0	2	2	2	2	2	2	2	2	2	2	2	2	2	2	2	2	2	2	2
N141	981.687	1060.62	43.0831	38.4083	238.313	224.581	242.373	248.273	0.64442	0.629067	0.366406	0.324644	2	2	2	2	2	0	2	0	0	0	0	0	0	2	2	2	2	0	0	0	0	0	0	0	0	0	0	0	0	0	0	0	0	0	0	0	2
N142	937.79	909.181	40.2847	48.3971	188.658	221.839	206.86	212.615	0.684032	0.638662	0.333924	0.353405	2	2	2	2	2	2	2	2	2	0	2	0	2	2	2	2	0	2	2	2	2	2	2	2	2	2	2	2	2	2	2	2	2	2	2	2	2
N143	919.037	1040.49	36.8376	38.5117	212.317	199.552	225.573	246.064	0.73624	0.678944	0.375151	0.362052	0	0	0	0	0	0	0	0	0	0	0	0	0	2	2	2	0	0	2	2	2	2	2	2	2	2	2	2	2	2	2	2	0	0	0	0	0
N144	1008.75	1021.65	38.5445	42.6646	222.024	251.476	256.667	252.222	0.65716	0.534049	0.377991	0.36299	2	0	0	0	0	0	0	0	0	0	0	0	0	2	2	2	0	2	2	2	2	2	2	2	2	2	2	0	0	2	2	0	0	0	0	0	0
N145	1059.96	961.433	35.4004	34.7073	234.527	222.601	279.566	275.935	0.69142	0.631434	0.385285	0.451937	2	2	2	2	0	0	2	2	0	0	0	0	0	0	0	0	0	0	0	0	2	2	2	0	0	0	2	2	2	2	2	2	0	0	0	0	0
N146	1066.17	1117.55	39.4874	36.0644	210.553	208.835	264.288	277.526	0.60434	0.590723	0.369856	0.363966	0	0	0	0	0	2	0	2	2	2	2	2	2	2	2	2	2	0	0	0	2	2	2	2	2	2	2	2	2	2	2	2	2	2	2	2	2
N147	908.608	975.097	40.3134	40.5741	198.232	211.403	217.855	231.722	0.713875	0.693722	0.393759	0.344514	0	0	0	0	0	0	0	0	0	0	0	0	0	0	0	0	0	0	2	2	2	2	2	2	2	2	2	2	2	2	2	2	2	2	2	2	2
N148	1029.63	1062.34	36.5266	36.4562	198.981	193.816	236.701	241.296	0.627792	0.620231	0.350884	0.317505	2	2	2	2	2	2	2	2	2	0	0	0	0	0	0	0	0	2	2	0	2	2	2	2	2	2	2	2	2	2	2	2	2	2	2	2	2
N15	932.591	1032.4	40.4124	35.0139	186.211	175.274	203.211	223.583	0.686004	0.617067	0.330694	0.310975	2	2	0	2	0	2	0	2	2	0	2	0	2	0	0	0	0	2	0	0	0	0	0	0	0	0	2	2	2	2	2	2	2	2	2	2	2
N150	984.969	1027.19	39.1278	39.2013	210.84	219.838	239.974	250.049	0.666166	0.627556	0.36322	0.353505	2	2	2	2	2	2	2	2	2	2	2	2	2	2	2	2	2	2	2	2	2	2	2	0	0	0	0	0	0	0	0	0	0	0	0	0	0
N151	1042.2	1082.02	37.7244	44.4433	237.747	272.445	280.14	277.83	0.644492	0.592457	0.398754	0.365906	2	2	2	2	2	0	0	0	0	0	0	0	0	0	0	0	0	0	0	0	2	0	0	0	0	0	0	0	0	0	0	0	0	0	0	0	0
N152	1176.42	1032.39	38.7643	36.4807	265.485	256.309	305.593	291.34	0.626102	0.590892	0.370162	0.407163	0	2	2	2	2	0	0	0	0	0	0	0	0	2	2	2	0	0	2	2	2	2	2	2	2	2	2	2	2	2	2	2	2	0	0	0	0
N153	865.755	1016.68	44.0721	39.2891	214.27	209.09	218.849	235.669	0.636291	0.638289	0.381325	0.335974	2	2	2	2	2	2	2	2	2	2	2	2	2	2	2	2	2	2	2	2	2	2	2	2	2	2	2	2	0	0	0	0	0	0	0	0	0
N154	1070.95	1055.6	37.0189	43.5026	251.27	238.842	300.324	302.846	0.633603	0.574007	0.416613	0.428199	0	0	0	0	0	2	2	2	2	2	2	0	2	2	2	2	0	0	2	2	2	2	2	2	0	2	0	0	0	2	2	2	2	2	2	2	2
N155	925.128	1025.08	36.736	38.8272	214.915	235.871	240.046	264.284	0.653763	0.674723	0.367663	0.381218	0	0	0	0	0	0	0	0	2	0	2	0	0	2	2	2	0	2	2	0	0	0	0	0	0	0	0	0	0	0	0	2	2	2	2	2	2
N156	1023.69	1012.32	38.5708	40.4282	236.19	231.693	268.595	269.228	0.641192	0.644523	0.390958	0.388522	0	0	0	0	0	0	0	2	0	0	0	0	2	2	2	2	0	0	2	2	2	2	2	0	0	0	0	0	0	0	0	0	0	0	0	0	0
N157	1006.35	1112.27	38.7253	38.3704	227.091	249.273	268.999	279.92	0.685899	0.607093	0.406088	0.357224	0	0	0	0	2	2	0	2	2	2	2	0	2	0	0	0	0	2	0	0	2	2	2	2	2	2	2	2	2	2	2	2	2	2	2	2	0
N158	930.975	933.735	37.8674	34.9065	156.892	162.64	172.941	191.856	0.711356	0.763201	0.290887	0.29707	0	0	0	0	0	0	0	2	2	2	2	2	2	0	0	0	0	2	0	0	0	0	0	0	0	0	0	0	0	0	0	0	0	0	0	0	2
N159	1072.07	1085.31	38.5868	39.7298	215.347	247.908	262.029	268.214	0.625531	0.592213	0.362438	0.346049	2	2	2	2	2	2	2	2	2	2	2	2	2	2	2	0	0	0	0	0	0	0	0	0	0	0	0	0	0	0	0	2	2	2	2	2	2
N16	954.161	990.013	36.8165	33.3246	164.947	180.045	207.765	232.371	0.710438	0.610671	0.339923	0.342688	2	2	2	2	2	2	2	2	2	2	2	0	0	0	0	0	0	0	2	0	2	2	2	2	2	2	2	2	2	2	2	2	2	2	2	2	2
N160	995.461	1006.45	34.5889	35.1786	177.46	199.445	230.26	249.923	0.656009	0.613679	0.332387	0.364512	2	2	2	2	2	2	2	2	2	2	2	2	2	0	0	0	2	0	0	0	0	0	0	0	2	2	2	2	2	2	2	2	2	2	2	2	2
N161	996.355	1008.52	38.8485	36.8387	216.195	213.761	247.967	260.279	0.661854	0.684419	0.370293	0.394628	2	2	2	2	2	2	2	2	2	0	2	0	2	2	2	2	0	2	2	0	0	0	0	0	0	0	0	0	0	0	0	0	0	0	0	0	0
N163	979.835	1110.56	37.2851	36.8048	214.437	212.613	254.02	266.192	0.673419	0.593975	0.402173	0.329279	0	0	0	0	2	0	2	0	0	0	0	0	0	0	0	0	0	0	0	0	2	2	2	2	2	2	2	2	2	2	2	0	0	0	0	0	0
N164	981.02	1006	38.1369	41.3806	267.97	282.758	314.426	310.851	0.698382	0.649483	0.510588	0.470876	2	2	2	2	2	2	2	2	2	2	2	2	2	0	0	0	2	0	0	0	0	0	0	2	0	0	0	0	0	0	0	0	0	0	0	0	2
N165	1000.8	1002.47	39.0858	41.0938	196.105	211.393	239.819	255.293	0.644548	0.626346	0.356694	0.377661	2	2	2	2	2	0	2	2	2	0	0	2	2	2	2	2	2	2	2	2	2	2	2	2	0	0	2	2	2	2	0	0	0	0	0	2	2
N166	891.407	1098.23	42.7281	36.2746	207.169	194.633	227.391	244.067	0.72082	0.633412	0.426245	0.319096	2	2	2	2	2	2	0	2	2	2	2	2	2	0	0	0	0	2	2	2	2	2	2	2	2	2	2	2	2	2	2	2	2	2	2	2	2
N167	862.555	984.936	48.5886	34.6244	243.106	259.546	234.281	241.541	0.687018	0.678937	0.412119	0.347227	0	2	2	2	0	0	2	0	0	0	0	0	0	0	0	0	0	0	2	2	2	2	2	2	2	2	2	2	2	2	2	2	2	2	2	2	2
N168	928.987	984.547	46.8507	44.507	221.208	236.098	226.474	237.139	0.619583	0.597553	0.352669	0.338719	2	2	2	2	2	2	2	2	2	2	2	2	2	2	2	2	2	0	2	2	2	2	2	0	0	0	2	2	2	2	2	2	0	2	2	2	2
N169	909.012	1027.45	39.9335	37.2924	167.735	169.204	187.69	211.58	0.685529	0.595296	0.315688	0.296595	0	0	0	0	0	0	0	0	0	0	0	0	0	0	0	0	0	0	0	0	0	0	0	0	0	0	0	0	0	0	0	0	0	0	0	0	0
N17	935.823	1014.5	46.603	37.1365	194.132	213.247	200.156	226.94	0.660597	0.656618	0.298989	0.31637	2	2	2	2	2	0	0	0	0	0	0	0	0	0	0	0	0	0	0	0	0	0	0	0	0	2	0	0	0	0	0	0	0	0	0	0	0
N170	924.15	1049.38	45.0272	38.545	191.678	210.11	201.142	229.448	0.678672	0.63264	0.30235	0.317708	0	0	0	0	0	0	0	0	2	0	0	0	0	0	0	0	0	2	0	0	0	0	0	0	2	2	0	0	0	0	0	0	0	0	0	0	0
N171	1026.14	967.266	38.1177	40.6109	230.199	254.347	268.87	270.964	0.650576	0.695314	0.388789	0.425695	2	2	0	0	0	0	0	0	0	0	0	0	0	0	0	0	0	0	0	0	0	0	0	0	0	0	0	0	2	2	2	0	0	0	2	2	2
N172	1009.32	995.289	36.9148	44.6617	237.895	237.229	264.057	253.713	0.657852	0.613069	0.408296	0.375734	2	2	0	0	0	0	0	0	0	0	0	0	0	2	2	2	0	0	2	2	2	2	2	2	2	2	2	2	2	2	2	2	2	2	2	2	2
N173	1007.53	1070.45	37.114	35.7613	228.064	228.704	266.749	276.888	0.640677	0.607466	0.386458	0.367859	0	2	0	0	0	0	0	0	0	2	0	0	0	2	2	2	2	2	2	2	2	2	2	2	2	2	2	2	0	0	0	0	0	0	0	0	0
N174	996.823	1018.9	43.1042	44.6815	272.984	271.979	291.696	277.198	0.671604	0.593392	0.463616	0.384965	0	0	0	0	2	2	2	2	2	2	2	2	2	0	0	0	2	2	0	0	0	0	0	2	2	2	2	2	2	2	2	2	2	2	2	2	2
N175	1058.78	1021.25	30.7229	34.4177	191.84	196.543	245.7	253.213	0.687847	0.63898	0.351386	0.374669	0	0	0	0	0	0	0	2	0	0	0	2	2	2	2	2	2	2	2	2	2	2	2	0	0	0	0	0	2	2	2	0	0	0	0	0	0
N176	897.807	1117.41	41.6982	37.2358	212.717	237.229	244.447	281.697	0.715235	0.565394	0.401131	0.368322	0	0	2	0	2	0	2	0	0	0	0	0	0	0	0	0	0	0	2	2	2	2	2	2	2	2	2	2	2	2	2	2	2	2	2	0	0
N177	829.717	1058.95	48.8325	32.2268	166.005	178.918	158.107	205.249	0.736112	0.689406	0.277503	0.284485	0	0	0	0	0	2	0	0	2	2	2	2	2	2	2	2	2	2	0	0	0	0	0	0	0	0	0	0	0	0	0	0	0	2	2	2	2
N178	985.911	1085.71	39.1047	36.8381	211.283	227.236	240.635	251.863	0.665809	0.646257	0.363804	0.331346	2	2	2	0	0	0	0	0	0	0	2	0	0	0	0	0	0	2	0	0	0	0	0	0	0	0	0	0	0	0	0	0	0	0	0	0	0
N179	940.851	1024.31	40.21	37.9277	190.092	198.852	209.005	223.928	0.682873	0.611111	0.33582	0.307475	2	2	2	2	0	0	0	2	2	0	2	0	2	0	0	0	0	2	2	0	2	2	2	2	2	2	2	2	2	2	2	0	0	2	2	2	2
N18	899.093	1049.89	44.5458	38.5263	196.797	201.589	212.905	242.749	0.703316	0.650126	0.349985	0.336405	0	0	0	0	0	0	0	0	2	0	2	0	2	0	0	0	0	2	2	0	2	2	2	2	2	2	2	2	2	0	0	0	2	2	2	2	2
N181	985.436	959.204	45.0719	47.1715	218.051	232.817	218.703	218.363	0.728345	0.604728	0.318613	0.331771	2	2	2	2	2	2	2	2	0	2	0	2	2	2	2	2	2	2	2	2	2	2	2	2	2	2	2	2	2	2	2	2	2	2	2	2	2
N182	919.59	1123.25	37.9115	34.3459	180.765	211.979	215.798	248.677	0.678197	0.637076	0.343472	0.309237	2	2	2	0	0	0	0	0	0	0	0	0	0	2	2	2	0	0	2	2	0	0	2	0	0	0	0	0	0	0	0	2	2	2	2	2	2
N183	937.811	1069.84	42.9433	36.7651	213.749	224.182	228.24	259.347	0.665006	0.648893	0.334341	0.348949	0	0	0	0	0	0	0	0	0	0	0	0	0	0	0	0	0	0	0	0	0	0	0	0	0	0	0	0	0	0	0	0	0	0	0	0	0
N184	840.39	935.796	48.0006	39.434	189.692	201.231	191.695	211.518	0.697722	0.624594	0.344899	0.335289	0	0	0	0	0	0	0	0	0	0	0	0	0	0	0	0	0	0	0	0	0	0	0	0	2	2	2	2	2	2	2	2	2	2	0	0	0
N185	1003.89	1075.75	36.2546	35.8886	199.009	206.033	224.635	238.843	0.698157	0.632528	0.323191	0.305344	2	0	0	0	0	0	0	0	0	2	2	0	0	0	0	0	0	0	0	0	0	0	0	0	0	0	0	0	2	2	2	2	2	2	2	2	2
N186	1028.92	1012.73	38.9896	43.544	225.779	246.743	265.674	263.173	0.676451	0.621015	0.3934	0.38331	2	2	2	2	2	0	2	0	0	0	0	2	0	0	0	0	0	0	2	0	0	0	0	0	0	0	0	0	0	0	0	0	0	0	0	0	0
N187	989.79	1114.6	36.2317	34.2256	207.389	207.877	234.26	249.219	0.6941	0.640715	0.339871	0.304945	0	0	0	0	2	2	2	2	2	2	2	2	2	0	0	0	2	2	0	0	0	0	2	2	2	2	2	2	2	2	2	2	2	2	2	2	2
N188	972.627	1049.74	42.6668	42.9548	196.984	248.536	224.934	243.946	0.651405	0.568139	0.323373	0.354352	2	2	0	0	0	0	0	0	0	0	0	2	2	0	0	0	0	0	0	0	0	0	0	0	0	0	0	0	0	0	0	0	0	0	0	0	0
N189	1043.98	1179.89	40.7131	35.8507	281.545	244.027	305.1	302.463	0.637257	0.588778	0.437324	0.366338	0	2	2	2	2	2	2	2	2	2	2	2	2	2	2	2	2	2	2	2	2	2	2	0	0	0	0	0	0	0	2	2	2	2	2	2	2
N19	1041.12	1009.81	30.5352	36.6372	186.26	189.641	235.457	243.073	0.629571	0.615468	0.329398	0.338269	2	2	2	2	2	2	2	2	2	2	2	2	2	2	2	2	2	2	2	2	2	2	2	2	2	2	2	2	2	2	2	2	2	0	0	0	0
N190	993.369	1055.18	38.9218	41.1546	214.788	220.961	245.87	257.015	0.662985	0.615285	0.368435	0.344007	0	0	0	2	2	0	2	2	2	2	2	0	0	2	2	2	0	0	2	2	2	0	0	0	0	0	0	0	0	0	0	2	2	2	2	2	2
N192	1002.82	1003.58	38.6901	40.7371	219.232	231.834	252.501	259.019	0.659408	0.614892	0.374305	0.370313	2	2	2	2	2	0	0	0	0	0	0	0	0	0	0	0	0	0	0	0	0	0	0	0	0	0	0	0	0	0	0	0	0	0	0	0	0
N193	1016.02	970.809	43.2204	38.2588	212.738	214.388	264.065	267.593	0.634681	0.581189	0.399184	0.460243	0	0	0	0	0	2	2	2	0	2	2	2	2	2	2	0	2	0	0	0	0	2	2	2	2	2	2	2	0	0	0	0	0	0	0	0	0
N194	887.293	909.097	48.5605	47.0646	203.601	230.417	195.739	200.971	0.63378	0.591082	0.321635	0.307044	2	2	2	2	0	0	0	0	0	0	0	0	0	2	2	2	0	0	2	2	0	0	0	0	0	0	0	0	0	0	0	0	0	2	2	2	2
N195	991.311	1085.93	37.9242	34.7365	187.202	210.379	221.645	232.295	0.664783	0.611626	0.336881	0.297977	0	0	0	0	0	2	0	2	2	2	2	0	0	2	2	2	0	0	2	2	2	2	2	2	2	2	2	2	2	2	2	2	2	2	2	2	0
N196	1101.79	1018.33	35.0288	41.0775	241.014	252.093	297.277	280.158	0.61477	0.555448	0.403365	0.411347	2	2	2	2	2	2	2	2	0	0	0	2	2	2	2	2	2	0	2	2	0	0	0	0	0	0	0	0	0	0	0	0	0	0	0	0	0
N197	964.048	993.587	29.7212	37.5552	166.269	192.382	203.098	220.716	0.647148	0.677101	0.318743	0.314398	2	0	0	0	0	2	0	2	2	2	2	0	2	0	0	0	2	2	0	0	0	0	0	0	0	0	0	0	0	0	0	2	2	2	2	2	2
N198	1008.11	1004.93	38.5601	38.3102	221.725	230.097	256.222	263.008	0.657401	0.619676	0.377594	0.379044	0	0	0	0	0	2	0	0	2	2	2	0	0	2	2	2	0	0	0	0	0	0	0	0	0	0	0	0	0	0	0	0	0	0	0	0	0
N199	847.587	825.742	42.497	48.9986	146.242	172.389	143.548	165.811	0.718188	0.730671	0.277907	0.309072	0	0	2	2	2	0	2	2	0	0	0	0	0	0	2	2	0	0	0	0	0	0	0	0	0	0	0	0	0	0	0	0	0	0	0	0	0
N2	983.214	1021.32	37.3432	41.6229	193.457	216.886	229.698	240.216	0.63382	0.575152	0.350571	0.336678	0	2	0	0	0	0	0	0	0	0	0	0	0	0	0	0	0	0	0	0	0	0	0	0	0	2	0	0	0	0	0	0	2	2	2	2	2
N20	998.215	1006.06	37.4722	40.4731	187.385	204.461	216.04	228.596	0.668916	0.65388	0.317668	0.32836	2	2	2	2	2	2	2	2	2	2	2	2	2	0	0	0	0	0	0	0	0	0	0	0	0	0	0	0	0	0	0	0	0	0	0	0	0
N200	968.842	908.55	41.9185	45.5586	238.69	243.02	243.055	233.268	0.681594	0.652945	0.379743	0.364283	0	0	0	0	0	0	2	2	0	0	0	0	0	2	2	2	0	0	0	0	2	2	2	2	2	2	2	2	2	2	2	2	2	2	2	2	2
N201	955.596	982.844	37.7001	37.9015	221.113	211.107	231.497	242.7	0.693127	0.672114	0.364686	0.3821	0	0	0	0	0	0	0	2	2	0	2	0	2	0	0	0	0	2	2	0	0	0	0	0	0	0	0	0	0	0	0	0	0	0	0	0	2
N202	1048.33	1060.03	36.3549	36.2986	215.484	218.858	256.303	262.09	0.651703	0.629229	0.357542	0.357984	2	2	2	2	2	2	2	2	2	2	2	2	2	0	0	0	2	2	0	0	0	0	0	2	2	2	0	0	0	0	0	0	2	2	2	2	2
N203	998.704	1046.48	38.791	38.5403	217.295	223.537	249.611	261.334	0.660966	0.66317	0.371745	0.365596	2	2	2	0	2	2	2	2	2	2	2	2	2	2	2	2	2	2	2	2	2	2	2	0	0	0	0	0	0	0	0	0	0	0	0	0	0
N204	961.369	995.426	46.2218	48.4684	276.025	234.033	266.571	268.421	0.643848	0.598786	0.399503	0.385022	0	0	0	0	2	2	0	2	2	2	2	2	2	2	2	2	2	2	0	0	0	0	0	0	0	0	0	0	0	0	0	2	2	2	2	2	2
N205	892.619	993.324	45.3554	41.0319	199.74	203.282	199.041	213.326	0.668243	0.675237	0.358868	0.313447	2	2	2	2	2	0	0	0	2	0	0	0	0	0	0	0	0	2	2	2	2	2	2	2	2	2	2	2	2	2	2	2	2	2	2	2	2
N206	1014.06	1022.78	38.4146	43.4541	224.52	249.721	260.392	262.804	0.655148	0.619411	0.381286	0.373166	0	0	0	0	0	0	0	0	0	0	0	0	0	0	0	0	2	2	2	2	2	2	2	2	2	2	2	2	2	2	2	2	2	2	2	2	2
N207	1060.62	917.243	31.6794	39.9277	175.927	183.974	213.135	217.087	0.663848	0.622569	0.298045	0.37969	0	0	2	0	2	2	2	2	2	2	2	2	2	2	2	2	2	2	2	2	2	2	2	2	2	2	2	2	2	2	2	2	2	2	2	2	2
N208	1048.32	1024.96	37.5737	38.528	240.63	270.349	284.439	287.58	0.642174	0.707795	0.402558	0.408481	0	0	0	0	0	2	2	2	2	2	2	2	2	2	2	2	2	2	2	0	0	0	0	2	2	2	2	2	0	0	2	2	2	2	2	2	2
N209	1023.54	1081.53	38.1815	35.5529	228.975	226.157	267.043	277.836	0.651558	0.61889	0.387168	0.364524	0	0	0	0	0	0	0	0	0	0	0	0	0	2	2	2	2	0	2	2	2	2	2	2	2	2	2	2	2	2	2	2	2	0	0	0	0
N21	1006.9	982.55	38.5899	46.4655	221.152	255.633	255.366	252.811	0.65786	0.589137	0.376838	0.377205	0	0	0	0	0	0	0	0	0	0	0	0	0	0	0	0	0	2	0	0	0	0	0	0	2	2	0	0	0	0	0	0	0	0	0	0	0
N210	988.157	1098.51	36.6607	37.1762	205.172	214.34	228.842	257.701	0.701416	0.684629	0.328291	0.330363	2	0	0	0	0	0	0	2	2	0	2	0	2	2	2	2	2	2	2	2	2	2	2	2	2	2	2	2	2	2	2	2	2	2	2	2	2
N211	876.067	1030.4	43.1003	41.6608	173.877	197.522	189.799	216.883	0.62005	0.583005	0.318202	0.303899	2	2	2	2	2	2	2	2	2	2	2	2	2	2	2	2	2	0	2	2	0	0	0	0	0	0	0	0	2	2	2	2	2	2	2	2	2
N212	968.576	923.497	37.1957	46.1986	213.965	238.515	251.951	231.391	0.64153	0.616091	0.437291	0.35816	0	0	2	0	2	2	2	2	2	2	2	2	2	2	2	2	2	2	2	2	0	0	0	0	0	0	0	0	0	0	0	0	0	0	0	0	0
N214	951.812	1039.74	38.7911	37.4764	168.796	203.851	204.847	232.07	0.686785	0.618876	0.314698	0.319876	0	0	0	0	0	0	0	0	0	0	0	2	2	0	0	0	0	0	0	0	0	0	0	0	0	0	0	0	0	0	0	0	0	0	0	0	0
N215	962.081	1035.19	42.1145	38.4253	237.895	241.5	256.695	264.833	0.678101	0.583167	0.407605	0.370326	0	0	0	0	2	2	0	0	0	0	0	2	0	0	0	0	2	0	0	2	2	2	2	0	0	0	0	0	0	0	0	0	0	0	0	0	2
N23	846.216	942.06	47.4764	44.7878	173.209	200.834	169.107	200.34	0.704072	0.650167	0.288484	0.305306	0	2	2	2	2	0	2	0	0	0	0	0	0	2	2	2	0	0	0	0	0	0	0	0	0	0	0	0	0	0	0	0	0	0	0	0	0
N24	1044.68	1052.53	38.2492	38.9895	251.104	245.757	290.929	284.73	0.637257	0.601665	0.397712	0.395794	2	2	2	2	2	2	2	2	0	2	0	0	0	0	0	0	0	0	0	0	0	0	0	0	0	2	0	0	0	0	0	0	0	0	0	0	0
N25	960.933	1042.04	42.1841	38.9163	225.8	222.196	235.606	257.308	0.699163	0.637571	0.359796	0.380216	2	2	2	2	2	2	2	2	2	2	2	2	2	0	2	2	2	2	0	0	0	0	0	0	2	2	0	0	0	0	0	0	0	0	0	0	0
N26	885.422	990.843	37.9836	36.7593	185.086	186.825	199.045	216.521	0.761294	0.670481	0.364411	0.313726	0	0	0	0	0	2	2	2	2	2	2	0	2	2	2	2	2	2	0	0	0	0	0	2	2	2	2	2	2	2	0	0	0	0	0	0	0
N27	1046.39	1065.08	37.621	35.8746	239.723	247.395	283.09	289.463	0.642906	0.659897	0.401366	0.399034	2	2	2	2	2	2	2	2	2	2	2	2	2	2	2	2	2	2	2	2	0	0	0	0	0	0	0	0	0	0	0	0	0	0	2	2	2
N28	988.046	1072.96	38.7569	36.0983	208.891	228.994	250.27	258.026	0.733053	0.63629	0.387506	0.33624	2	2	2	2	2	2	2	2	2	2	2	2	2	0	0	0	2	2	0	0	0	0	0	0	2	2	0	0	0	0	0	2	2	2	2	2	2
N29	1019.75	1057.11	38.2748	36.2986	227.193	229.69	264.385	275.08	0.652991	0.649462	0.384816	0.373825	2	2	2	2	0	0	2	0	2	0	0	0	0	2	2	2	0	2	0	0	0	0	0	0	0	0	0	0	0	0	0	0	0	0	0	0	0
N3	996.865	1046.91	34.9247	35.5132	199.287	201.806	235.23	245.754	0.672715	0.664315	0.363355	0.340628	2	2	2	2	2	0	0	0	0	0	2	2	2	2	2	2	2	2	2	2	2	2	2	2	2	2	2	2	2	2	0	0	0	0	0	0	0
N30	918.569	987.963	38.6501	35.9745	172.85	190.114	196.333	222.327	0.742647	0.684487	0.327802	0.311254	2	2	2	2	0	0	2	0	0	0	0	0	0	0	0	0	0	2	0	0	0	0	0	0	2	2	0	0	0	0	0	0	0	0	0	0	0
N31	1013.94	1083.74	36.609	35.9184	232.646	208.235	280.144	270.843	0.630078	0.603902	0.440717	0.349464	0	0	0	0	0	0	0	0	0	0	0	0	0	2	2	2	0	2	2	2	2	2	2	2	2	2	2	2	2	2	2	2	2	2	2	2	2
N32	883.817	998.128	44.7418	40.2098	194.874	227.17	211.866	240.637	0.687018	0.666903	0.339083	0.3498	2	2	2	2	0	0	0	0	0	0	0	0	0	0	0	0	0	0	0	0	0	0	0	0	0	0	0	0	0	0	0	0	0	0	0	0	0
N33	918.101	969.137	32.3523	39.1716	176.306	200.762	194.305	221.875	0.731613	0.711847	0.325881	0.342701	0	0	0	0	0	0	0	0	0	0	0	0	0	0	0	0	0	0	2	0	2	2	2	2	2	2	2	2	2	2	2	2	2	2	2	2	2
N35	956.829	1080.99	36.8663	38.399	176.932	201.351	200.774	221.675	0.642287	0.614282	0.31079	0.284967	0	0	0	0	0	0	0	0	0	2	0	2	0	0	0	0	2	2	2	2	2	2	2	0	0	0	0	0	0	0	0	0	0	0	0	0	0
N36	926.266	993.061	45.9869	41.9855	219.651	216.738	224.647	233.861	0.645514	0.615705	0.36482	0.339715	2	2	2	2	2	2	2	2	2	2	2	2	2	2	2	2	2	2	2	2	2	2	2	2	2	2	2	2	2	2	2	2	2	2	0	0	0
N37	972.893	966.835	39.9348	43.3093	232.213	244.433	258.065	260.11	0.690591	0.658779	0.414255	0.402097	0	0	0	0	0	0	0	0	0	0	0	0	0	2	2	2	0	0	0	0	0	0	0	0	0	0	0	0	0	0	0	0	0	0	0	0	0
N38	979.9	1058.86	39.2521	44.8888	208.457	243.834	236.416	240.244	0.668085	0.576744	0.360072	0.311196	2	2	0	0	0	2	0	0	0	0	0	0	0	0	0	0	0	0	0	0	0	0	0	0	0	0	0	0	0	0	0	0	0	0	0	0	0
N39	1038.81	1038.8	33.5501	36.2162	229.946	236.619	272.834	267.455	0.730526	0.636432	0.411663	0.361487	0	0	0	0	0	2	0	2	2	2	2	0	2	0	2	0	0	0	0	0	0	0	0	0	0	0	0	0	0	0	0	0	0	0	0	0	0
N4	989.798	988.436	35.5683	39.8547	181.155	196.47	219.536	229.01	0.697577	0.65468	0.343583	0.333761	2	2	2	2	2	2	2	2	2	2	2	2	2	2	2	2	2	2	2	2	0	0	0	0	0	0	0	0	0	0	0	0	0	2	2	2	2
N40	1012.39	992.031	40.0982	44.6126	210.235	219.483	223.556	225.239	0.663434	0.615082	0.32633	0.324226	0	0	0	0	0	0	0	0	0	2	0	2	2	0	0	0	2	0	0	0	0	0	0	0	0	0	2	2	0	2	2	2	2	2	2	2	2
N41	1016.72	987.143	37.1319	41.5937	191.857	183.774	217.346	216.207	0.667631	0.60321	0.334074	0.310784	0	0	0	0	2	2	2	0	0	0	0	2	2	2	2	2	2	2	2	2	2	2	2	2	2	2	2	2	2	2	2	0	0	0	0	0	0
N42	856.272	1040.19	42.4338	38.0609	172.228	179.707	179.916	208.344	0.743556	0.655093	0.341681	0.283452	0	0	0	0	0	0	0	0	0	0	0	2	2	0	0	0	0	0	0	0	2	2	2	0	0	2	2	2	2	2	2	2	2	2	2	2	2
N43	1024.71	1040.68	40.7342	40.7131	252.296	239.838	274.6	273.275	0.665344	0.593575	0.382934	0.369837	2	2	2	2	0	2	2	2	2	2	2	0	2	2	2	2	2	0	0	0	0	0	0	0	0	0	0	0	0	0	0	2	2	2	2	2	2
N44	1012.58	1090.07	38.8912	35.6381	220.825	214.13	266.494	266.71	0.637329	0.629887	0.407286	0.349518	2	2	2	2	2	2	2	2	2	2	2	2	2	2	2	2	2	2	2	2	2	2	2	2	2	2	2	2	2	2	2	2	2	2	2	2	2
N45	1005.77	1104.24	38.6174	33.2983	220.625	194.285	254.578	271.436	0.658286	0.595269	0.376141	0.352748	0	0	0	0	0	0	0	0	0	0	0	0	0	0	0	0	0	0	0	0	0	0	2	0	0	0	0	2	0	0	0	0	0	0	0	0	0
N46	1009.99	992.483	36.662	39.6315	230.104	236.543	259.903	255.628	0.703533	0.63629	0.393413	0.380787	2	2	0	0	0	0	0	0	0	0	0	0	0	0	0	0	0	0	0	0	0	0	0	0	0	0	0	0	2	2	2	2	2	2	2	2	2
N47	943.488	1073.41	43.5345	36.9666	238.299	244.309	254.295	267.013	0.669329	0.605446	0.398624	0.342701	2	2	2	2	2	2	2	0	2	2	0	2	0	0	0	0	2	2	0	0	0	0	0	0	0	0	0	0	0	0	0	0	0	0	0	0	0
N48	972.956	978.577	36.609	39.406	199.28	211.014	237.351	239.026	0.671022	0.632652	0.37338	0.391743	0	0	0	0	2	0	2	0	0	0	0	0	0	2	2	2	2	2	2	2	2	2	2	2	2	2	2	2	2	2	2	2	2	0	0	0	0
N49	978.818	1005.83	38.7733	40.5099	209.031	207.063	250.117	256.577	0.660694	0.620844	0.392567	0.381516	2	2	0	0	0	0	0	0	0	0	0	0	0	0	0	0	0	0	0	0	0	0	0	0	0	0	2	2	2	2	2	2	2	2	2	2	0
N5	1011.31	1099.58	38.4816	33.3152	223.227	208.88	258.465	271.768	0.656186	0.617236	0.37958	0.363979	0	2	2	2	2	2	2	2	2	2	2	2	2	2	2	2	2	2	2	2	2	2	2	2	2	2	2	2	2	2	2	2	2	2	2	2	2
N50	979.066	1032.64	39.2726	38.566	208.064	223.458	235.832	244.746	0.668401	0.631041	0.359554	0.347503	2	2	2	2	2	0	2	0	0	0	0	2	0	0	0	0	2	2	0	0	2	2	2	2	2	2	2	2	2	2	2	2	2	2	2	2	2
N51	1023.14	971.586	35.2995	36.2396	230.807	212.475	269.452	266.858	0.670168	0.693492	0.399549	0.41905	2	2	2	2	2	2	2	2	2	2	2	2	2	2	2	2	2	2	2	0	0	0	0	2	2	2	2	0	0	0	0	0	2	2	2	2	2
N52	953.704	1009.39	40.4424	39.7031	209.468	213.489	238.644	250.48	0.625177	0.613483	0.372794	0.364955	0	0	0	0	0	0	0	0	0	0	0	0	0	2	2	2	2	2	2	2	2	2	2	2	2	2	0	0	0	0	0	0	0	0	0	0	0
N53	999.3	1089.24	38.8994	34.1106	188.479	188.631	222.583	237.156	0.597282	0.579827	0.321635	0.304546	0	2	2	2	2	2	2	2	2	2	2	2	2	2	2	2	2	2	0	0	0	0	0	0	0	0	0	0	0	0	2	2	2	2	2	2	2
N54	1084.86	1112.06	36.6779	39.3189	257.809	273.503	310.086	307	0.628339	0.595499	0.425249	0.409946	2	0	0	0	0	0	0	0	0	0	0	0	0	2	2	2	0	2	2	0	0	0	0	2	2	2	2	2	2	2	2	2	2	2	2	2	2
N56	1039.49	1101.67	37.7908	42.2454	236.478	252.283	278.245	277.712	0.645514	0.533141	0.39708	0.357193	0	0	0	0	0	0	0	0	0	0	0	0	0	2	2	0	0	2	2	2	2	2	2	2	2	2	2	2	2	2	2	2	2	2	2	2	2
N57	968.077	1044.37	42.8628	39.1749	213.729	242.393	234.192	252.366	0.667928	0.650167	0.345824	0.35567	0	0	0	0	0	2	0	0	0	0	0	2	2	2	2	2	2	2	0	0	0	0	0	0	0	0	0	0	0	0	0	2	2	2	2	2	2
N58	1022.44	1001.89	38.209	40.0626	228.458	240.559	266.276	267.559	0.651977	0.616457	0.38649	0.407625	2	2	2	2	2	2	2	2	2	2	2	2	2	2	2	2	2	2	2	0	0	0	0	0	2	2	2	2	2	2	2	2	2	2	2	2	2
N59	758.139	905.986	52.3824	42.2746	159.511	167.897	144.502	178.072	0.741093	0.77638	0.320104	0.300716	0	0	0	0	0	0	0	0	0	0	0	0	0	0	0	0	0	0	0	0	0	0	0	0	0	0	0	0	0	0	0	0	0	0	0	0	0
N6	940.075	918.589	40.2285	45.1394	189.73	216.841	208.464	216.514	0.683163	0.666768	0.335344	0.362584	0	0	0	0	0	2	0	2	2	2	2	2	2	2	2	2	2	2	2	0	0	0	0	0	0	0	0	0	0	0	0	0	0	0	0	0	0
N60	993.523	1048.31	38.918	40.0638	214.862	235.361	245.979	254.169	0.662926	0.621335	0.368531	0.338168	2	2	2	2	2	0	0	0	0	0	0	0	0	2	2	2	0	0	0	0	0	0	0	2	2	2	2	2	2	2	2	2	2	2	2	2	0
N61	880.67	1016.49	36.8848	39.0073	178.965	222.114	199.384	235.783	0.686632	0.634013	0.30913	0.333501	2	2	2	2	2	2	2	2	0	0	0	0	0	0	0	0	0	0	0	0	0	2	2	2	2	2	2	2	2	2	2	2	2	2	2	2	2
N62	1009.6	1027.19	45.6504	46.9606	283.855	281.655	281.235	264.633	0.602924	0.546863	0.400741	0.362819	2	2	2	2	2	2	2	2	0	2	0	0	0	0	0	0	2	0	0	0	0	0	0	0	0	0	0	0	0	0	2	2	2	2	2	2	2
N63	1053.76	978.282	37.9728	37.6504	200.735	185.515	249.224	239.409	0.65291	0.680211	0.370631	0.343582	0	2	0	2	0	2	2	2	2	0	2	2	2	2	2	2	2	0	2	2	2	2	2	2	2	2	2	2	2	2	2	2	2	2	0	2	0
N64	970.214	961.254	39.4896	38.904	203.903	204.571	229.618	243.335	0.671752	0.680164	0.354056	0.381928	0	0	0	0	0	2	0	2	2	2	2	2	2	2	2	2	2	2	2	0	0	0	0	0	0	0	0	0	2	2	2	0	0	0	0	0	0
N65	945.082	1003.99	43.1623	38.919	187.589	209.407	205.611	217.783	0.670215	0.625804	0.324507	0.325284	0	0	0	0	2	2	2	2	2	2	2	2	2	0	0	0	2	2	0	0	2	2	2	2	2	2	2	2	0	0	0	0	0	0	0	0	0
N66	1045.08	1021.56	37.6535	40.0042	239.105	258.281	282.164	283.453	0.643405	0.635341	0.400545	0.404588	0	0	0	0	0	0	0	0	0	0	0	0	0	0	0	0	0	0	2	0	2	2	2	0	0	0	0	0	0	0	0	0	0	0	0	0	0
N67	1051.16	1104.39	35.235	36.1123	233.412	226.808	270.745	271.754	0.668521	0.604362	0.384862	0.346975	2	2	2	2	2	2	2	2	2	2	2	2	2	2	2	2	2	2	2	2	0	2	2	2	2	2	2	2	2	2	2	2	2	2	2	2	2
N68	955.926	1027.97	47.6737	43.4856	231.521	257.071	229.476	242.183	0.625571	0.560103	0.326871	0.337642	2	2	2	2	2	2	2	2	2	0	0	0	0	0	0	0	0	0	2	2	2	2	2	2	2	2	2	2	2	2	2	0	0	0	0	0	0
N69	978.168	1017.43	40.1666	43.7484	217.833	249.18	242.426	255.424	0.672795	0.6071	0.35373	0.368487	2	2	2	2	2	2	2	0	0	0	0	0	0	2	2	0	0	0	0	0	0	0	0	0	0	0	0	0	0	0	0	0	0	0	0	0	0
N7	972.435	1037.29	37.6631	35.213	196.903	208.921	223.69	243.777	0.598288	0.664877	0.329567	0.338548	2	2	0	2	0	0	0	0	2	0	2	0	2	2	2	2	0	2	2	2	2	2	2	2	2	2	2	2	0	0	0	0	0	0	0	0	0
N70	992.032	1066.48	34.2007	36.7143	187.92	196.998	243.967	264.436	0.641232	0.602438	0.355984	0.347796	2	2	2	2	2	2	2	2	2	2	2	2	2	2	2	2	2	0	2	2	0	0	0	0	0	0	0	0	0	0	0	2	2	0	0	0	0
N71	929.466	950.795	37.8968	38.9593	170.667	174.16	186.046	205.618	0.761455	0.700545	0.309631	0.31346	2	0	0	0	0	0	0	0	0	0	0	2	0	0	0	0	0	0	0	0	0	2	2	0	0	0	0	0	0	0	0	0	0	0	0	0	0
N72	1071.32	1120.24	30.9113	38.6582	215.214	214.623	271.682	266.934	0.580992	0.565476	0.384953	0.334478	0	0	0	0	0	0	0	0	0	0	0	2	0	2	2	2	2	0	2	2	2	2	2	2	2	2	2	2	0	2	2	2	2	2	2	2	2
N73	904.366	1004.11	43.3123	41.634	178.008	198.763	182.805	208.982	0.746397	0.65077	0.309709	0.295016	0	0	0	0	0	0	0	2	0	0	2	0	2	0	0	0	0	0	0	0	0	0	0	0	0	0	0	0	0	0	0	2	2	2	2	2	2
N74	984.349	1069.13	35.1916	39.061	200.535	205.636	243.026	241.52	0.650472	0.615624	0.388679	0.310036	0	0	0	0	2	2	2	2	2	0	2	2	2	0	0	0	0	0	0	0	0	0	0	2	2	2	0	0	0	0	2	2	2	2	2	2	2
N75	1012.44	1037.73	38.4542	37.366	223.754	232.868	259.253	269.673	0.655767	0.658413	0.380277	0.369558	0	2	2	2	2	0	2	0	0	0	0	2	0	2	2	0	0	0	0	0	0	0	0	0	0	0	0	0	0	0	2	2	2	2	2	2	2
N76	1097.9	1128.45	37.4282	33.0168	207.698	197.877	249.943	253.713	0.606143	0.598874	0.338737	0.313149	2	2	2	2	2	0	2	0	0	0	0	2	2	2	2	2	2	2	0	0	0	0	0	2	2	2	2	2	2	2	2	2	0	0	0	0	0
N78	1011.59	1035.21	35.8779	38.8599	202.655	213.227	235.424	246.748	0.651566	0.624108	0.346599	0.348305	0	0	2	2	2	0	0	0	0	2	2	2	0	2	2	2	2	2	2	2	0	0	0	0	0	0	0	0	0	0	0	0	0	0	0	0	0
N79	1037.35	1042.25	37.8432	38.211	235.469	229.276	276.737	284.857	0.646327	0.608584	0.395745	0.392897	2	2	2	2	2	2	2	2	2	0	0	2	2	2	2	2	2	0	2	2	2	2	2	2	2	2	2	2	2	2	2	0	0	0	0	0	0
N8	932.953	987.606	36.6945	34.1059	197.384	216.799	216.982	229.476	0.725255	0.667466	0.348298	0.330084	0	0	0	0	0	0	0	0	2	2	0	0	0	0	0	0	0	2	0	0	0	0	0	0	0	0	0	0	0	2	2	2	2	2	2	2	2
N80	990.895	1051.21	37.3088	36.764	189.407	202.392	221.285	228.648	0.633571	0.624469	0.332641	0.303411	2	2	0	0	0	0	0	0	2	2	2	0	0	2	2	2	2	2	2	2	2	2	2	2	2	2	2	2	2	2	2	2	2	2	2	2	2
N81	959.338	1032.34	36.5579	37.7012	201.885	218.609	234.135	252.832	0.741729	0.677535	0.364165	0.354356	2	2	2	2	2	0	0	0	2	2	2	0	0	2	2	2	0	0	0	2	0	0	0	0	2	2	0	0	0	0	0	0	0	0	0	0	0
N82	1000.33	1080.6	36.8076	33.0455	192.051	200.958	227.912	255.952	0.696314	0.624796	0.325353	0.33321	0	0	0	0	0	2	2	2	2	2	2	2	2	0	0	0	2	2	0	0	0	0	0	0	2	2	2	2	2	2	2	2	2	2	2	2	2
N83	1038.91	1028.53	38.1911	39.1901	219.707	221.209	242.669	251.884	0.582023	0.626187	0.290841	0.355742	0	0	0	0	0	2	2	2	0	2	0	2	0	0	2	2	2	0	0	0	0	0	0	0	0	0	0	0	0	0	0	0	0	0	0	0	0
N84	1039.97	1040.35	36.9078	39.4193	213.988	222.443	263.989	270.764	0.651606	0.620739	0.382784	0.374834	0	0	2	2	2	0	2	0	0	0	0	2	0	2	2	2	2	0	2	2	2	2	2	0	0	0	0	0	0	0	0	0	2	2	2	2	2
N85	992.377	1073.27	38.9461	37.5412	214.323	214.826	245.175	259.223	0.66336	0.626613	0.36782	0.33813	0	0	0	0	2	2	2	2	2	2	2	2	2	2	2	2	2	0	2	2	2	2	2	0	0	0	0	0	0	0	0	2	2	2	2	2	2
N86	990.862	1042.42	38.9832	36.7447	213.611	204.275	244.112	257.218	0.663934	0.62232	0.366879	0.365291	2	0	0	0	0	0	0	0	0	0	0	0	0	2	2	2	0	0	2	2	2	2	2	2	2	2	2	2	2	2	2	2	2	2	2	2	2
N87	1009.37	1062.86	44.4813	42.4643	226.046	224.113	223.787	236.845	0.594409	0.592234	0.302734	0.320415	2	0	0	0	0	0	0	0	0	0	0	0	0	2	2	2	2	0	2	2	2	2	2	0	0	0	0	0	0	0	0	0	0	0	0	0	0
N88	920.759	1026.89	40.7029	34.173	180.645	172.885	194.903	219.236	0.690487	0.650939	0.323341	0.295961	0	0	0	0	0	0	0	0	0	0	0	0	0	0	0	0	0	2	0	0	0	0	0	0	0	0	0	0	0	0	2	2	2	2	2	2	2
N89	1069.7	1066.81	36.9295	38.4883	214.602	226.936	255.846	256.956	0.618368	0.612717	0.355469	0.335771	0	0	0	0	0	2	0	2	2	2	2	2	2	2	2	2	2	2	0	0	0	0	0	0	0	0	0	0	0	0	0	0	0	0	0	0	0
N9	959.455	951.752	44.4066	45.9008	200.081	209.032	210.925	206.239	0.621716	0.61271	0.367088	0.302789	0	0	0	0	2	0	2	0	0	0	0	2	0	2	2	2	2	0	0	0	0	0	0	0	0	0	0	0	0	0	0	0	0	0	0	0	0
N90	950.589	1009.82	40.5324	36.2372	190.564	168.149	207.341	211.587	0.711533	0.571296	0.354759	0.285163	2	2	2	2	2	0	0	0	2	0	2	2	0	2	2	2	0	2	2	2	2	2	2	2	2	2	0	0	0	0	0	2	2	2	2	2	0
N91	852.456	999.893	46.2799	42.2565	206.828	224.126	209.789	241.683	0.667637	0.643466	0.340685	0.359896	0	0	0	0	0	2	0	2	2	2	2	0	2	2	0	0	0	2	0	0	0	0	0	0	0	0	0	0	0	0	0	0	2	2	2	2	2
N92	983.711	989.309	42.9279	42.0533	231.306	223.289	231.832	236.204	0.763338	0.641853	0.361432	0.342644	0	0	2	2	0	0	0	0	0	0	0	0	0	0	0	0	2	0	0	0	0	0	0	0	0	0	0	0	0	0	2	0	0	0	0	0	0
N94	1010.55	1071.4	37.379	40.0264	185.56	211.927	217.705	234.479	0.710358	0.618219	0.325477	0.314608	0	0	0	0	0	0	0	0	0	0	0	0	0	0	0	0	0	0	0	0	2	2	2	2	2	2	2	2	2	2	2	0	0	0	0	0	0
N95	1053.43	948.43	36.9391	43.2772	190.419	211.817	229.298	227.351	0.625354	0.650235	0.324383	0.349448	2	2	2	2	0	0	0	0	0	0	0	0	0	0	0	0	0	0	2	0	2	2	2	2	2	2	2	2	2	2	2	0	0	0	0	0	2
N96	938.396	1075.85	32.6562	32.11	156.153	172.027	197.19	230.266	0.729488	0.642232	0.308224	0.30426	0	0	0	0	0	0	2	0	2	2	2	2	2	0	0	0	0	0	0	0	0	0	0	0	0	0	0	0	0	0	0	0	2	2	2	2	2
N97	1098.44	1124.01	35.0862	37.4501	243.383	254.94	294.925	292.33	0.649184	0.579387	0.390606	0.369641	0	0	2	0	0	0	0	0	2	2	2	2	0	2	2	2	2	2	0	0	0	0	0	0	0	0	0	0	0	0	0	0	0	0	0	0	0
N98	1017.48	1099.41	38.3303	39.3201	226.124	248.722	262.793	266.682	0.653852	0.594151	0.38341	0.342276	2	2	2	2	2	2	2	0	0	0	0	2	2	0	0	0	0	0	0	0	0	0	0	0	2	2	2	2	2	2	2	2	0	0	0	0	0
N99	1005.43	1050.31	38.949	38.2711	215.242	245.075	246.209	258.837	0.678101	0.664335	0.354277	0.354043	0	0	0	0	0	0	0	0	0	0	0	0	0	0	0	2	2	0	0	0	0	0	0	0	0	2	2	2	2	2	2	2	2	2	2	2	0
U1	902.999	915.699	31.3497	34.9458	104.905	114.305	162.302	169.047	0.704184	0.758713	0.251803	0.26058	0	2	2	2	2	2	2	2	2	2	2	0	0	0	0	2	2	2	2	2	2	2	2	2	2	2	2	2	2	2	2	2	2	0	0	0	0
U10	936.163	988.635	36.6403	37.6594	166.896	177.495	211.035	231.356	0.757975	0.663848	0.328048	0.339523	2	2	2	2	2	2	2	2	2	2	2	2	2	2	2	2	2	2	2	0	0	0	0	2	2	2	2	2	2	2	2	2	2	2	2	0	2
U100	907.822	933.572	36.5423	35.3436	129.171	148.183	173.09	202.4	0.783769	0.740352	0.290177	0.30964	2	0	0	0	0	0	0	0	0	0	0	0	0	0	0	2	2	2	2	2	2	2	2	2	2	0	0	0	0	0	0	0	0	0	0	0	0
U101	879.971	933.572	34.7917	31.7788	119.175	124.302	162.486	193.593	0.744176	0.666983	0.268293	0.3019	2	2	2	2	2	2	2	2	2	2	2	2	2	2	2	2	2	2	2	2	2	2	2	2	2	2	2	2	2	2	2	2	2	2	2	2	2
U102	871.835	880.907	34.2803	35.8186	116.255	122.659	159.389	161.375	0.73261	0.725458	0.261901	0.271831	2	2	2	2	2	0	0	0	0	0	0	0	0	0	0	2	2	2	2	2	2	2	2	2	0	2	2	2	2	2	2	0	0	0	0	0	0
U103	916.118	1040.46	33.541	25.9819	127.295	134.691	179.046	195.84	0.655609	0.689217	0.270577	0.258645	0	0	0	0	0	0	0	0	0	0	0	0	0	0	0	0	0	0	0	0	0	0	0	2	2	2	2	2	2	2	2	2	2	2	2	2	2
U105	839.842	890.91	37.0359	37.1634	130.377	128.948	163.329	158.743	0.79181	0.783029	0.288389	0.264178	2	2	2	2	2	2	2	2	2	2	2	2	2	2	2	2	0	0	0	0	0	0	0	2	2	0	0	0	0	0	0	0	0	0	0	0	0
U106	864.873	946.984	34.72	32.6882	135.449	135.227	194.645	198.995	0.748971	0.736092	0.366825	0.3125	0	0	0	0	0	0	0	0	0	0	0	0	0	0	0	0	0	0	0	0	0	2	2	2	2	2	2	0	0	2	2	2	2	2	2	2	0
U107	925.42	873.27	32.4926	34.3295	138.883	142.527	190.539	188.37	0.837062	0.857161	0.302296	0.32497	0	0	0	0	0	0	0	0	0	0	0	0	0	0	0	0	0	0	0	0	0	0	0	2	2	2	2	2	2	2	2	0	0	2	2	2	2
U108	865.784	898.342	33.9	32.8497	114.083	118.755	157.085	163.048	0.724008	0.731315	0.257147	0.259917	2	2	0	0	0	0	0	0	0	0	0	0	0	0	0	2	2	2	2	2	2	0	0	2	2	0	0	0	0	0	0	2	2	2	2	2	2
U109	866.602	971.061	31.2415	31.663	111.273	114.97	165.485	181.161	0.693596	0.70436	0.278069	0.269351	2	2	2	2	2	2	2	2	2	2	2	2	2	2	2	0	0	0	0	0	0	2	2	2	2	2	2	2	2	2	0	0	0	0	0	0	0
U11	852.79	922.269	33.0832	32.0348	109.419	106.226	152.137	157.03	0.705535	0.649543	0.246937	0.26759	2	2	2	2	2	2	2	2	0	0	0	0	0	0	0	0	0	0	0	0	0	0	0	2	2	0	0	0	0	0	0	0	0	2	2	2	2
U110	872.346	938.548	34.3124	31.3464	116.438	122.435	159.583	168.693	0.733337	0.746406	0.262303	0.259724	2	2	2	2	2	2	2	2	2	2	2	2	2	2	2	2	2	2	2	0	0	0	0	2	2	2	2	2	2	0	0	0	0	2	2	2	2
U111	815.349	853.771	36.4219	29.3393	102.685	104.805	129.592	146.984	0.770667	0.758365	0.221589	0.261451	2	2	2	2	2	2	2	2	2	2	2	2	2	2	2	0	0	0	0	0	0	0	0	2	2	0	0	0	0	0	2	0	0	0	0	0	2
U112	903.584	949.057	37.8748	35.8702	161.787	173.842	206.58	222.041	0.76328	0.745693	0.344887	0.338514	0	0	0	0	0	0	0	0	0	0	2	2	2	2	2	0	0	0	0	0	2	0	0	2	2	2	2	2	2	2	2	2	2	2	2	2	2
U113	884.497	925.152	33.2276	31.7237	105.199	118.412	146.555	164.567	0.753457	0.703282	0.229112	0.245685	0	0	0	0	0	0	0	0	0	0	0	0	0	0	0	2	2	2	0	0	0	0	0	2	2	0	0	0	0	0	0	0	0	0	0	0	0
U114	887.839	872.593	33.5406	35.5405	126.518	135.381	163.898	160.802	0.773181	0.752286	0.263025	0.278261	2	0	0	0	0	0	0	0	0	0	0	0	0	0	0	0	0	0	0	0	0	0	0	2	2	0	0	0	0	0	0	0	0	2	2	2	2
U115	872.413	940.661	34.8419	33.7549	115.312	124.818	155.018	162.502	0.771797	0.718483	0.250334	0.241286	2	2	2	2	2	2	2	2	2	2	0	0	0	0	0	0	0	0	0	0	0	2	2	2	2	2	2	2	0	0	0	0	0	0	0	0	0
U116	869.218	925.723	33.9602	31.5017	111.628	120.071	155.587	157.91	0.753944	0.685054	0.243705	0.237243	2	2	2	2	2	2	2	2	2	2	2	2	2	2	2	0	0	0	0	0	0	0	0	2	2	2	2	2	2	2	2	2	2	2	2	0	0
U117	874.471	900.031	31.1597	27.6914	103.077	113.348	156.978	171.372	0.733031	0.691995	0.244035	0.276559	2	2	2	2	2	2	2	2	2	2	2	2	2	2	2	2	2	2	2	0	0	2	2	2	2	2	0	2	2	2	2	2	2	2	2	2	0
U118	824.534	882.017	36.3034	35.0936	101.421	100.255	133.881	126.828	0.747897	0.722788	0.238563	0.203104	2	2	2	2	2	2	2	2	2	2	2	2	2	2	2	0	0	0	0	0	0	0	0	2	2	0	0	0	0	0	0	0	0	0	0	0	0
U119	910.517	931.271	30.6392	31.411	98.9411	99.8595	145.134	151.186	0.703287	0.750354	0.222042	0.232676	2	0	0	0	0	0	0	0	0	0	0	0	0	0	0	0	0	0	0	0	0	0	0	2	2	2	2	2	2	2	0	0	0	0	0	0	0
U120	850.983	854.424	34.1542	34.1777	105.269	104.81	151.031	154.317	0.825965	0.65694	0.263292	0.267072	0	0	0	0	0	0	0	0	0	0	0	0	0	0	0	2	2	2	2	2	2	2	2	2	2	0	0	0	0	0	0	0	0	0	2	2	2
U122	884.559	971.518	35.0801	32.9212	120.822	133.463	164.233	184.62	0.750699	0.707877	0.271899	0.264425	2	2	2	2	2	2	2	2	2	2	2	2	2	2	2	2	2	2	2	2	2	2	2	2	2	2	0	0	0	2	2	2	2	2	2	2	2
U123	884.263	921.11	36.2642	34.7163	149.805	152.071	199.734	213.607	0.815865	0.851182	0.350402	0.366384	0	0	2	2	2	2	2	2	2	2	2	2	2	2	2	2	2	0	0	0	2	2	2	2	2	2	2	2	2	2	2	2	0	0	0	0	0
U124	851.201	841.207	37.7901	38.5507	101.981	108.716	142.507	143.537	0.828889	0.795278	0.232626	0.259675	0	0	0	0	0	0	0	0	2	2	2	2	2	2	2	2	2	2	2	2	2	2	2	2	2	0	0	0	0	0	0	0	0	0	0	0	0
U125	883.905	912.166	32.7345	32.9092	107.154	116.031	153.947	176.399	0.710419	0.713259	0.24641	0.293295	2	2	2	2	2	2	2	2	2	2	2	2	2	2	2	2	2	2	2	2	2	2	2	2	2	2	2	2	2	2	2	2	2	2	2	0	2
U126	887.933	900.871	29.5011	32.8059	108.364	131.303	160.072	184.335	0.67725	0.729506	0.251907	0.303221	2	2	2	2	2	2	2	2	2	2	2	2	2	2	2	0	0	2	0	0	0	0	0	2	2	0	0	0	2	2	2	2	2	2	2	2	2
U127	891.882	871.582	35.5404	34.5124	123.45	140.162	167.021	184.735	0.76111	0.74527	0.277653	0.312599	0	0	0	2	2	2	2	2	2	2	2	2	2	2	2	2	2	2	2	2	0	2	2	2	2	2	2	2	2	2	0	0	0	0	0	0	0
U128	845.194	912.86	36.0708	29.8869	102.792	101.498	151.773	164.17	0.696764	0.713483	0.262806	0.258853	2	0	0	0	0	0	0	0	0	0	0	0	0	0	0	2	2	2	2	2	2	2	2	2	2	2	2	2	2	2	2	2	2	2	2	0	0
U129	823.771	869.95	38.9452	36.6809	143.088	144.546	188.689	200.335	0.769372	0.771908	0.415182	0.374979	0	0	0	0	0	0	0	0	0	0	0	0	0	0	0	0	0	0	2	2	2	2	2	2	2	2	2	2	2	2	0	0	2	2	2	2	2
U13	872.027	945.157	34.2924	31.8134	116.323	116.416	159.462	173.749	0.732883	0.734166	0.262052	0.260076	0	0	2	2	2	2	2	2	2	2	2	2	2	2	2	2	2	0	0	0	2	2	2	2	2	2	2	2	2	2	2	2	2	2	2	0	0
U130	893.004	964.346	34.021	32.5739	127.004	133.432	168.335	192.193	0.79253	0.736631	0.273441	0.28034	0	0	0	0	0	0	0	0	0	0	0	0	0	0	0	2	2	2	2	2	2	2	2	2	0	0	0	0	0	0	0	0	0	0	0	0	0
U131	827.487	883.55	39.5485	38.3002	124.779	129.387	152.677	163.175	0.693929	0.732228	0.265992	0.264282	2	2	2	2	0	0	0	0	0	0	0	0	0	0	0	0	0	0	0	0	0	0	0	2	2	2	2	0	0	0	0	0	0	0	0	0	0
U133	876.745	918.776	34.5889	34.1391	118.017	124.256	161.258	167.259	0.73959	0.741222	0.265759	0.269295	0	0	0	0	0	0	0	0	0	0	0	0	0	0	0	0	0	0	0	0	2	2	0	2	2	2	2	2	2	2	2	2	2	0	0	0	0
U134	852.432	842.145	34.8207	35.9914	103.407	121.046	150.198	145.935	0.710176	0.766882	0.234095	0.252301	0	0	0	0	0	0	0	0	0	0	0	0	0	0	0	0	0	0	0	0	0	0	0	2	2	0	0	0	0	0	0	0	0	0	0	0	2
U135	874.003	906.346	34.3931	35.4077	132.354	131.577	153.887	165.137	0.802741	0.78414	0.239873	0.265987	2	2	2	2	2	2	2	2	2	2	2	0	0	0	0	0	0	0	0	0	0	0	0	2	2	2	2	0	0	0	0	2	2	0	0	0	0
U136	888.151	884.35	33.2717	32.7082	109.254	106.739	167.659	160.905	0.602239	0.772555	0.256847	0.259506	0	0	2	2	2	2	2	2	2	2	2	2	2	2	2	2	2	2	2	0	0	0	0	2	2	2	2	2	2	2	2	2	2	2	0	0	0
U137	914.662	1033.85	39.0192	32.8679	131.271	118.468	157.977	178.806	0.793781	0.698008	0.253407	0.246814	0	0	0	0	0	0	0	0	0	0	0	0	0	0	0	2	2	2	2	0	0	0	0	2	2	2	2	2	0	2	2	2	2	2	2	2	2
U138	966.928	899.011	31.002	33.4867	92.4649	101.129	147.276	151.759	0.660117	0.680617	0.204609	0.243434	0	0	0	0	0	0	0	0	0	0	0	0	0	0	0	0	0	0	0	0	0	0	0	2	2	2	2	2	2	2	2	0	2	2	2	2	2
U139	813.402	898.603	36.2897	36.0055	101.874	122.168	129.067	152.686	0.860829	0.825929	0.229455	0.275629	2	2	2	2	2	2	2	2	2	2	2	2	2	2	2	0	0	0	0	0	0	0	0	2	2	2	2	2	2	2	2	0	0	2	2	2	2
U14	874.444	941.999	36.0051	35.8557	136.472	162.595	187.849	165.476	0.776271	0.768591	0.326567	0.315598	0	0	0	0	0	0	0	0	0	0	0	0	0	2	2	0	0	0	0	0	0	0	0	2	2	2	2	2	2	2	2	2	2	2	2	2	2
U140	881.912	923.638	33.0274	30.7988	95.0067	98.495	141.735	141.382	0.723676	0.720573	0.24133	0.221116	0	2	2	2	2	2	2	2	2	2	2	2	2	2	2	2	2	2	2	0	2	2	2	2	2	2	0	0	0	0	0	0	0	2	2	0	2
U142	883.531	964.803	32.5333	28.971	111.219	100.765	167.22	162.487	0.755096	0.747203	0.291799	0.235234	2	2	2	2	2	2	2	2	2	2	2	2	2	2	2	2	2	2	2	0	0	0	0	2	2	2	2	2	0	2	2	0	0	0	0	0	0
U143	837.91	951.749	37.4159	35.6472	125.064	142.278	155.913	172.743	0.788664	0.739789	0.28965	0.26304	0	0	0	0	0	0	0	0	0	0	0	0	0	0	0	0	0	0	2	2	2	2	2	2	2	2	2	2	2	2	2	2	0	0	0	0	0
U144	821.332	877.448	40.2987	35.061	100.641	107.339	124.784	145.396	0.690418	0.737337	0.208343	0.236635	2	2	2	2	2	0	0	0	0	0	0	0	0	0	0	0	0	0	0	0	0	0	0	2	2	2	2	2	2	2	2	2	2	2	2	0	0
U145	867.872	872.389	32.6028	32.1992	99.629	107.89	146.484	154.557	0.770014	0.777182	0.231628	0.261075	0	0	0	0	0	0	0	0	0	0	0	0	0	0	0	0	0	0	0	0	0	0	0	2	2	0	0	0	0	0	0	0	0	0	0	0	0
U146	884.427	871.337	43.0184	42.8876	176.797	166.127	194.894	185.705	0.736447	0.718857	0.341527	0.332571	2	2	0	0	0	0	0	0	0	0	0	0	0	0	0	2	2	2	2	2	2	2	2	2	2	2	2	2	2	2	2	2	2	2	2	2	2
U147	862.435	920.917	33.6894	29.8082	112.88	110.696	155.809	172.409	0.719246	0.699086	0.254515	0.278034	0	0	0	0	0	0	0	0	0	2	2	2	2	2	2	2	2	2	2	0	0	0	0	2	2	2	2	0	0	2	2	2	2	2	2	0	0
U148	902.166	899.174	36.1868	33.3456	127.141	139.323	170.937	199.023	0.775729	0.760405	0.285733	0.330992	2	0	0	0	0	0	0	0	0	0	2	2	2	2	2	2	2	2	2	2	2	2	2	2	2	2	2	2	2	2	0	0	0	0	0	0	0
U149	827.346	926.628	35.2314	29.6564	100.244	107.754	131.591	158.686	0.637313	0.727673	0.218816	0.237466	2	0	0	0	2	2	2	2	2	2	2	2	2	2	2	2	2	2	2	2	2	2	2	2	2	2	2	2	2	2	2	2	2	2	2	0	0
U15	899.042	917.661	32.2355	32.5624	92.7977	109.378	144.052	161.905	0.615207	0.659445	0.219202	0.263431	0	0	0	0	0	0	0	0	0	0	0	0	0	0	0	0	0	2	0	0	0	2	2	2	2	2	2	2	2	2	2	2	2	2	2	2	2
U150	898.162	941.999	35.9351	34.082	125.704	144.674	169.412	197.586	0.770036	0.717928	0.282586	0.293938	0	0	0	0	0	0	0	0	0	0	0	0	0	0	0	2	2	2	2	0	0	0	0	2	2	0	0	0	0	0	0	0	2	2	2	2	2
U151	865.504	897.624	36.0859	34.2003	116.038	123.157	162.133	182.049	0.683153	0.67341	0.266395	0.303127	2	2	2	2	2	2	2	2	2	2	2	2	2	2	2	2	2	2	2	2	2	2	2	2	2	2	0	0	0	0	0	0	0	0	0	0	0
U152	905.383	1019.38	31.4452	32.0198	132.84	136.756	191.939	211.712	0.774101	0.693272	0.308234	0.293626	0	0	0	0	0	0	0	0	0	0	0	0	0	0	2	2	2	2	2	0	0	0	0	2	2	2	2	2	2	2	2	2	2	2	2	2	2
U153	816.658	863.953	34.5697	30.1469	112.813	121.75	162.872	168.648	0.755517	0.701101	0.309899	0.278039	0	0	0	0	0	0	0	0	0	0	0	0	0	0	0	0	0	0	0	0	0	0	0	0	0	0	0	0	0	0	0	0	0	0	0	0	0
U154	881.509	946.332	33.5557	30.4345	82.0349	87.0041	115.895	132.3	0.684891	0.701225	0.180308	0.194711	0	0	0	0	0	0	0	0	0	0	0	2	2	2	2	0	0	0	0	0	0	0	0	2	2	2	2	2	2	2	0	2	2	2	2	2	2
U157	899.696	904.657	32.3673	31.7327	115.215	111.448	164.559	165.567	0.644711	0.667522	0.237406	0.249095	0	0	0	0	0	0	0	0	0	0	0	0	0	0	0	0	0	0	0	0	0	0	0	2	2	0	0	0	0	0	0	0	0	0	2	2	2
U158	851.473	846.004	33.2477	33.2761	90.2615	96.2327	136.93	143.613	0.688003	0.714768	0.232344	0.261085	2	2	2	2	2	2	2	2	2	2	2	2	2	2	2	0	0	0	0	0	0	2	2	2	2	2	0	0	0	0	0	0	0	0	2	2	2
U159	911.997	892.566	32.2135	35.4268	150.345	152.076	191.868	188.691	0.819165	0.807253	0.306428	0.322872	0	0	0	0	0	0	0	0	0	0	0	0	0	0	0	0	0	2	0	0	0	0	0	2	2	2	2	2	2	2	2	2	2	2	2	2	2
U16	883.414	966.459	35.0081	32.1536	120.411	125.091	163.797	176.299	0.749071	0.768234	0.270999	0.262728	2	2	2	2	2	2	2	2	2	2	2	2	2	2	2	2	2	2	0	0	0	0	0	2	2	2	2	2	2	0	2	0	0	0	0	0	0
U160	837.225	898.008	32.7776	34.8837	103.37	109.452	137.785	149.543	0.731949	0.810711	0.246557	0.239228	0	0	0	0	0	0	0	0	0	0	2	2	2	0	0	0	0	0	0	0	0	0	0	2	2	2	2	2	2	2	0	2	2	2	2	2	2
U161	912.083	962.625	36.8102	36.5787	130.701	147.131	174.712	192.544	0.789827	0.770075	0.293525	0.302727	0	0	0	0	0	0	0	0	0	0	0	0	0	0	0	0	0	0	0	0	0	0	2	2	2	0	0	0	0	0	0	0	0	0	0	0	0
U162	965.268	1006	32.1332	32.8729	137.499	141.891	198.518	211.515	0.665953	0.653872	0.283021	0.290588	2	2	2	2	2	2	2	2	2	2	2	2	2	2	2	2	2	2	2	2	0	2	2	2	2	2	2	2	2	2	2	2	2	2	2	0	0
U163	816.564	896.621	41.0788	34.1066	112.019	111.037	145.674	140.618	0.704959	0.686572	0.259738	0.225119	2	2	2	2	0	0	0	0	0	0	0	0	0	0	0	2	2	2	2	0	0	0	0	2	2	0	0	0	0	0	0	0	0	0	0	0	0
U164	879.376	935.252	34.7543	34.8827	118.961	120.952	162.26	176.144	0.743331	0.720059	0.267826	0.270361	2	2	2	2	2	2	2	2	2	2	2	2	2	2	2	0	0	0	0	0	0	0	0	2	2	0	0	0	0	0	0	2	2	2	2	2	2
U165	851.528	882.775	32.5205	32.8827	101.639	109.824	154.899	166.798	0.732105	0.754525	0.257961	0.277034	0	0	0	0	0	0	0	0	0	0	0	0	0	0	0	0	0	0	0	0	0	0	0	2	2	2	2	2	2	2	2	2	2	2	2	2	0
U166	910.089	813.989	28.3979	33.8285	92.2524	100.632	136.788	140.545	0.659574	0.704286	0.201855	0.278335	0	0	0	0	0	0	0	0	0	0	0	0	0	0	0	0	0	0	0	0	0	0	0	2	2	0	0	0	2	2	2	2	2	0	2	2	0
U167	912.2	1000.15	33.4681	24.3545	112.595	119.171	168.765	187.839	0.746529	0.717082	0.255923	0.258259	0	2	2	2	2	2	2	2	2	2	2	2	2	2	2	2	2	2	2	0	2	2	2	2	2	2	2	2	2	2	0	0	0	0	0	0	0
U168	843.441	817.832	36.6222	34.3676	117.619	131.634	155.946	163.921	0.768353	0.746481	0.258681	0.306799	0	0	0	0	0	0	0	0	0	0	0	0	0	0	0	0	0	0	0	0	0	0	0	2	2	0	0	0	0	0	2	2	2	2	2	2	0
U169	821.379	864.712	31.1088	29.7596	98.1441	82.4616	140.178	131.796	0.660881	0.695735	0.222256	0.218459	2	2	2	2	2	2	2	2	2	2	2	2	2	2	2	2	2	2	0	0	0	0	0	2	2	2	2	2	2	2	2	2	2	2	2	2	2
U17	895.357	880.834	35.7588	32.94	124.697	141.663	168.344	185.123	0.766049	0.792367	0.280383	0.309259	2	2	2	2	2	2	2	2	2	2	2	0	0	0	0	2	2	2	2	2	2	2	2	2	2	2	2	2	2	2	2	2	0	0	0	0	0
U171	845.755	874.584	34.8441	33.5761	84.037	99.5722	117.387	124.791	0.730257	0.721585	0.194852	0.204326	2	2	0	0	0	0	0	0	2	2	2	2	2	2	2	2	2	2	2	2	2	2	2	2	2	2	0	0	0	0	0	0	0	0	0	2	2
U172	862.131	881.078	33.6703	35.9423	112.771	118.509	155.694	156.9	0.718814	0.679398	0.254276	0.262	0	0	0	0	0	0	0	0	0	0	0	2	2	2	2	0	0	0	0	0	2	2	2	2	2	0	0	0	0	0	0	0	0	0	0	0	2
U173	850.71	886.781	32.9524	33.9818	108.672	99.285	151.345	138.005	0.702578	0.772696	0.245302	0.229835	2	2	2	2	0	0	2	2	2	2	2	2	2	2	2	2	2	2	2	2	2	2	2	2	2	2	2	2	0	0	0	0	0	0	0	0	0
U174	848.349	925.78	32.8041	32.9348	107.825	102.853	150.447	150.337	0.699222	0.680725	0.243448	0.231938	2	2	2	2	0	0	0	0	0	0	0	0	0	0	0	2	2	2	2	2	0	0	0	2	2	0	0	0	0	0	0	0	0	0	0	0	2
U175	808.86	878.459	33.0146	31.5132	106.365	101.76	146.146	153.678	0.656074	0.71787	0.276728	0.249995	0	0	0	0	0	0	0	0	2	2	2	2	2	2	2	0	0	0	0	0	0	0	0	2	2	0	0	0	0	0	0	2	2	2	0	0	0
U176	868.476	890.224	34.0692	37.0196	115.049	119.394	158.11	146.751	0.727835	0.762072	0.259262	0.244894	0	0	0	0	0	0	0	0	0	0	0	0	0	0	0	0	0	0	0	0	0	2	2	2	2	2	2	2	2	2	2	2	2	2	2	0	0
U177	831.491	911.579	34.6907	32.6606	113.347	134.74	156.115	176.098	0.834526	0.766741	0.292337	0.277613	2	2	2	2	2	2	2	2	2	2	2	2	2	2	2	0	0	2	2	2	2	2	2	2	2	2	2	2	2	2	0	2	2	2	2	2	2
U178	864.803	875.335	33.9524	32.9196	107.263	117.073	158.971	162.742	0.82921	0.784845	0.262007	0.283091	0	0	0	0	0	0	0	0	0	0	0	0	0	0	0	0	0	0	0	0	0	0	0	0	0	0	0	0	2	2	2	2	2	2	2	2	2
U179	862.084	916.657	33.4749	32.2788	102.984	128.489	142.922	160.332	0.78213	0.740194	0.232503	0.252915	0	0	0	0	0	0	0	0	2	2	2	2	2	2	2	0	0	0	0	0	0	0	0	2	2	2	2	2	2	2	2	2	2	2	2	2	2
U18	849.004	918.068	30.5099	34.5199	92.0707	135.761	128.747	182.41	0.782994	0.748712	0.201089	0.270843	0	0	0	0	0	0	0	0	0	0	0	0	0	0	0	0	0	0	0	0	2	0	0	2	2	0	0	0	0	0	0	0	0	0	0	0	0
U180	883.329	928.122	35.0028	34.5094	120.38	126.453	163.765	181.801	0.748949	0.711617	0.270932	0.284447	2	2	0	0	0	0	0	0	0	0	0	0	0	0	0	0	0	2	2	0	0	0	0	2	2	2	2	2	2	2	2	2	2	2	2	2	2
U181	907.526	872.43	36.5237	37.2836	129.065	148.021	172.977	183.817	0.783348	0.803181	0.289944	0.31916	0	0	2	2	2	2	2	2	2	2	2	2	2	2	2	2	2	2	2	2	2	2	2	2	2	0	0	0	0	0	0	0	0	0	0	0	2
U182	865.231	925.413	33.8652	33.8736	113.884	103.797	156.874	160.417	0.723222	0.756615	0.256712	0.248511	2	2	2	2	2	2	2	2	2	2	2	2	2	2	2	2	2	2	2	2	0	0	2	2	2	2	2	2	2	2	2	0	0	0	0	0	0
U183	864.047	897.477	35.5586	32.1511	102.129	116.634	141.833	163.227	0.706632	0.714544	0.227563	0.258398	2	2	0	0	0	0	0	0	0	0	0	0	0	0	0	2	2	0	2	2	2	2	2	2	2	2	2	2	2	2	2	0	0	0	0	0	0
U184	907.752	904.021	32.2679	30.3599	99.8694	99.008	131.529	144.901	0.687095	0.750686	0.196786	0.223942	2	2	2	2	0	0	0	0	0	0	0	0	0	0	0	2	2	2	0	0	0	0	0	2	2	2	2	2	2	0	0	0	0	2	2	2	2
U185	895.801	902.65	35.7867	36.2961	124.857	136.222	168.513	174.943	0.76668	0.79852	0.280732	0.288628	0	0	0	0	0	0	0	0	0	0	0	0	0	0	0	2	2	0	0	0	0	2	2	2	2	2	2	2	0	0	0	0	0	0	0	0	2
U187	937.916	912.736	38.434	43.5054	139.973	174.707	184.548	208.99	0.826552	0.696001	0.313823	0.365221	0	0	0	0	0	0	0	0	0	0	0	0	0	0	0	0	0	0	0	0	0	0	0	2	2	2	2	2	2	2	2	0	0	0	0	0	0
U188	909.668	935.334	37.7768	35.6548	127.264	137.505	157.008	171.891	0.74793	0.786636	0.253958	0.271157	0	0	0	0	0	0	2	2	2	2	2	2	2	2	2	2	2	2	0	0	0	0	0	2	2	0	0	0	0	0	0	0	0	0	0	2	0
U189	911.413	954.849	36.7681	38.5352	130.461	166.425	174.457	194.657	0.788875	0.668509	0.292998	0.304503	2	2	2	2	2	2	2	2	0	0	0	0	0	0	0	2	2	2	2	0	2	2	2	2	2	0	0	0	0	0	0	0	0	2	2	2	0
U19	851.489	902.03	37.4869	35.8807	150.94	142.489	184.966	181.895	0.864074	0.806092	0.330044	0.304602	0	0	0	2	0	0	0	2	2	2	2	2	2	2	2	2	2	2	2	0	0	0	0	2	2	0	0	0	0	0	0	0	0	0	0	0	0
U190	924.446	941.2	32.855	32.8337	140.054	147.372	188.647	198.513	0.732699	0.744001	0.295331	0.319502	0	0	0	0	0	0	0	0	0	0	0	0	0	0	0	0	0	0	0	0	2	2	2	2	2	2	2	2	2	2	2	2	2	2	2	2	2
U192	810.348	947.809	36.4875	32.1315	121.286	119.002	148.276	167.796	0.726937	0.676661	0.274268	0.240039	2	2	2	2	2	2	2	2	2	2	2	2	2	2	2	2	2	2	2	0	0	0	0	2	2	0	0	0	0	0	0	0	0	0	0	0	2
U193	893.386	913.182	33.7335	32.0929	108.896	121.995	163.696	178.821	0.711339	0.728643	0.255408	0.281458	2	0	0	0	0	0	0	0	0	0	0	0	0	0	0	0	0	0	0	0	0	0	2	2	2	2	2	2	0	2	2	2	2	2	2	2	2
U194	927.586	990.242	30.3733	31.3504	106.975	120.606	165.325	179.372	0.681203	0.690038	0.246312	0.248793	2	2	2	2	2	2	2	2	2	2	2	2	2	2	2	0	0	0	0	0	0	0	0	2	2	0	0	0	0	0	2	2	2	2	2	2	2
U195	827.72	792.785	31.5074	32.3069	100.42	92.6649	142.593	119.167	0.669896	0.770092	0.227239	0.227	2	2	2	2	0	0	0	0	0	0	0	0	0	0	0	0	0	0	0	0	0	0	0	2	2	0	0	0	0	0	0	0	0	0	0	2	2
U196	871.708	851.046	29.2406	31.8384	87.9434	101.45	143.892	151.098	0.739542	0.794755	0.218094	0.257106	2	2	0	0	0	0	0	0	0	0	0	0	0	0	0	0	0	0	0	0	0	0	0	2	2	2	2	2	2	2	2	2	2	0	0	2	2
U197	884.232	929.566	32.4167	32.5303	121.121	118.943	169.391	177.96	0.757909	0.714262	0.275774	0.275045	0	0	0	0	0	0	0	0	0	0	0	2	2	2	2	0	0	0	0	0	2	2	2	2	2	2	2	2	2	2	2	2	2	2	2	2	2
U198	873.278	956.22	34.371	32.2452	116.773	122.338	159.938	173.397	0.734661	0.722431	0.263035	0.251861	2	2	2	2	2	2	2	2	2	2	2	2	2	2	2	2	2	2	2	2	2	2	2	2	2	2	2	2	2	2	2	2	2	2	2	2	2
U199	869.983	920.174	35.0493	32.2903	94.4139	96.0814	131.683	138.229	0.640326	0.747733	0.208557	0.211264	0	0	2	2	2	2	2	2	2	2	2	2	2	2	2	2	2	2	2	2	2	2	2	2	2	2	2	2	2	2	2	0	0	0	0	0	0
U2	864.281	941.339	33.8055	33.0977	113.543	116.101	156.512	161.875	0.721871	0.711103	0.255966	0.242538	2	2	2	2	2	2	2	2	2	2	2	2	2	2	2	2	2	2	2	2	2	2	0	2	2	2	2	2	2	2	0	0	0	0	0	0	0
U20	845.194	936.811	40.7693	36.7159	169.586	159.907	189.092	214.453	0.73181	0.732452	0.360735	0.344937	2	2	2	2	0	0	0	0	0	0	0	0	0	0	0	2	2	2	2	2	0	0	0	2	2	2	2	2	2	2	2	0	0	0	0	0	0
U200	859.194	930.683	33.4857	32.59	111.717	110.353	154.576	163.633	0.714639	0.684465	0.251968	0.251238	0	0	0	0	0	0	0	0	0	0	0	0	0	0	0	0	0	0	0	0	0	0	0	2	2	2	2	2	0	0	0	0	0	0	0	2	0
U201	858.804	932.69	33.4612	33.3305	111.577	108.388	154.427	157.5	0.714085	0.706334	0.251662	0.24141	0	0	0	0	0	0	0	0	0	0	0	2	2	2	2	2	2	2	2	0	2	2	2	2	2	2	2	2	2	2	2	2	2	2	0	0	0
U202	925.966	953.52	29.5633	29.679	111.882	109.776	156.148	167.04	0.702512	0.742115	0.229785	0.249149	0	0	0	0	2	2	2	2	2	2	2	2	2	2	2	0	0	0	0	0	0	0	0	2	2	2	2	2	2	2	2	2	2	2	2	2	2
U203	920.201	1019.2	34.5338	31.9101	118.392	123.934	171.58	193.251	0.737824	0.688156	0.266078	0.26492	2	2	2	2	2	2	2	2	2	2	2	2	2	2	2	2	2	2	2	0	0	0	0	2	2	2	2	2	2	2	2	2	2	2	2	2	2
U204	925.677	953.316	31.9545	29.8233	104.64	109.919	157.381	171.255	0.718548	0.744118	0.230679	0.258705	2	2	2	2	2	2	2	2	2	2	2	2	2	2	2	2	2	2	2	2	2	2	2	2	2	2	2	2	2	2	2	2	2	2	2	2	2
U205	913.883	988.537	31.4888	28.3803	99.1508	100.072	147.27	148.976	0.668755	0.696399	0.225525	0.210309	2	2	2	2	2	2	2	2	2	2	2	2	2	2	2	2	2	2	0	0	0	0	0	2	2	0	0	0	0	0	0	0	2	2	2	2	2
U206	897.18	921.226	38.9521	36.3106	113.826	134.807	157.933	165.015	0.909736	0.743263	0.246827	0.262505	2	2	2	2	0	0	0	0	0	0	0	0	0	0	0	0	0	0	0	0	0	0	0	2	2	0	0	0	0	2	2	2	0	0	0	0	0
U207	781.391	742.152	38.8488	43.4297	97.8869	101.629	112.62	114.083	0.833972	0.810172	0.219324	0.252584	0	2	2	2	2	2	2	2	0	0	0	0	0	0	0	2	2	2	2	2	2	2	2	2	2	2	2	0	0	0	0	0	0	0	0	0	0
U208	869.992	926.653	34.1645	34.9182	115.593	121.782	158.687	159.119	0.72999	0.745254	0.260453	0.236793	2	2	2	2	2	2	2	2	2	2	2	2	2	2	2	0	0	0	0	0	0	0	0	2	2	0	0	0	0	2	2	2	2	2	2	2	0
U209	863.813	901.451	35.1183	32.3024	120.744	118.648	154.662	162.43	0.720265	0.761541	0.248871	0.271916	0	0	0	0	0	0	0	0	0	0	0	0	0	0	0	0	0	0	0	0	2	0	0	2	2	0	0	0	0	0	0	0	0	0	0	0	2
U21	866.454	896.678	33.9421	31.9526	114.323	124.128	157.34	165.943	0.724961	0.735321	0.257673	0.255845	2	2	2	2	2	2	2	2	2	2	2	2	2	2	2	2	2	2	2	0	0	0	0	2	2	2	2	2	2	2	0	0	0	0	0	0	0
U210	865.395	895.984	33.8755	28.4224	113.943	114.562	156.937	178.287	0.723455	0.708722	0.256841	0.299698	2	2	2	2	2	2	2	2	2	2	2	2	2	2	2	2	2	2	2	2	2	2	2	2	2	2	0	2	2	2	2	2	2	2	2	2	2
U211	877.885	916.961	34.6606	32.3951	118.426	135.345	161.692	173.731	0.741211	0.731939	0.266655	0.26723	0	0	0	0	0	0	0	2	2	2	2	2	2	2	2	2	2	2	2	0	0	0	0	2	2	2	2	2	2	0	0	0	0	0	0	0	0
U212	832.776	948.249	36.6701	28.6819	136.249	145.071	182.374	199.574	0.771133	0.659022	0.323971	0.289915	0	0	0	0	2	2	2	2	2	2	2	2	2	2	2	2	2	2	2	0	0	0	0	2	2	2	2	0	2	2	2	2	2	0	0	0	0
U213	838.097	935.725	34.6308	38.2666	125.995	153.823	164.218	193.69	0.839078	0.734329	0.286614	0.295131	0	0	0	0	2	2	2	2	0	0	0	0	0	0	2	0	0	0	0	0	0	0	0	2	2	0	0	0	0	0	0	0	0	2	2	2	0
U214	936.257	825.55	32.3594	37.1107	110.031	115.736	159.964	155.73	0.685423	0.754368	0.212248	0.289875	0	0	0	0	0	0	0	0	0	0	0	0	0	0	0	0	0	0	0	0	0	0	0	2	2	0	0	0	0	0	0	2	2	2	2	2	2
U215	878.036	853.69	31.5436	33.5935	92.7921	91.1208	141.489	141.679	0.721627	0.83603	0.217782	0.246259	2	2	0	0	0	0	0	0	0	0	0	0	0	0	0	0	0	0	0	0	0	2	0	2	2	2	2	2	2	2	0	0	0	0	0	0	0
U216	885.603	930.985	35.1457	33.5214	121.197	124.411	164.631	172.78	0.752183	0.80139	0.272719	0.2696	2	2	2	2	2	2	2	2	2	2	2	2	2	2	2	0	0	0	0	0	0	0	0	2	2	0	0	0	0	2	2	2	0	0	0	0	2
U218	808.836	857.084	37.7337	35.7349	120.833	118.373	143.441	159.149	0.657879	0.726471	0.220536	0.268417	0	0	0	2	2	2	2	0	0	0	0	0	0	0	0	0	0	0	0	0	0	0	0	2	2	2	2	2	2	2	2	2	2	2	2	2	2
U219	828.149	850.687	31.5343	35.0024	100.574	84.5854	142.756	118.622	0.670505	0.738544	0.227576	0.202826	2	0	0	0	0	0	0	0	0	0	0	0	0	0	0	2	2	2	2	2	2	2	2	2	2	2	2	2	2	2	2	0	0	0	0	0	0
U22	880.471	893.969	30.6206	32.4452	102.543	122.677	154.78	177.505	0.737958	0.698489	0.244684	0.282467	2	0	0	0	0	0	0	0	0	0	0	0	0	0	0	2	2	2	2	2	2	2	2	2	2	2	2	2	0	0	0	2	2	0	0	0	0
U220	876.922	955.739	37.1016	32.142	143.952	148.952	193.055	208.617	0.75576	0.737656	0.331096	0.325504	0	2	2	2	2	2	2	2	2	2	2	2	2	2	2	0	0	0	0	0	0	0	0	2	2	2	2	2	2	2	2	2	2	2	2	2	2
U221	920.037	903.295	31.7708	33.1367	94.7635	93.0265	150.717	147.081	0.620468	0.659072	0.216851	0.23368	0	0	0	0	0	0	0	0	0	0	0	0	0	0	0	0	0	0	0	0	2	2	2	2	2	0	0	0	0	0	0	0	0	0	0	0	0
U222	765.374	807.397	36.8783	36.3777	121.96	124.147	138.793	158.583	0.859268	0.858107	0.260801	0.303583	2	2	2	0	0	0	0	0	0	0	0	0	0	0	0	0	0	0	0	0	0	0	0	2	2	0	0	2	2	2	2	0	0	0	0	0	0
U24	861.344	923.261	34.3219	28.5251	95.4933	101.216	136.414	148.091	0.77945	0.692634	0.225329	0.223932	0	0	0	0	0	0	0	0	0	0	0	0	0	0	0	0	0	0	0	0	0	0	0	2	2	0	0	0	0	0	0	0	0	0	0	0	0
U25	854.675	943.672	37.4933	26.2339	114.523	114.993	160.75	176.326	0.768209	0.738805	0.282874	0.260763	2	2	2	2	2	2	2	2	2	2	2	2	2	2	2	2	2	2	2	0	0	2	2	2	2	0	0	0	0	0	0	2	0	0	0	0	0
U26	834.303	856.317	31.977	27.3026	116.233	105.643	142.865	144.874	0.65016	0.651583	0.249502	0.249184	0	0	0	0	0	0	0	0	0	0	2	2	2	2	2	2	2	2	2	0	0	0	2	2	2	2	2	2	0	0	0	0	0	0	0	2	2
U27	995.075	966.778	28.7705	30.7437	117.293	122.148	184.45	187.336	0.67354	0.726705	0.243185	0.276529	2	2	2	2	2	2	2	2	2	2	2	2	2	2	2	2	2	2	2	0	0	0	0	2	2	2	2	2	2	2	2	2	2	2	2	2	2
U28	937.854	923.216	36.2304	37.6288	133.464	143.273	176.439	183.013	0.745374	0.730532	0.266512	0.310763	2	0	0	0	0	0	0	0	0	0	0	0	0	0	0	2	2	2	0	0	0	0	0	2	2	0	0	0	0	0	0	2	2	2	2	2	2
U29	869.274	896.661	36.4845	32.2863	96.6761	94.5988	122.972	127.17	0.721749	0.774122	0.197301	0.198017	0	0	0	0	0	0	0	0	0	0	0	0	0	0	0	0	0	0	0	0	0	0	2	2	2	2	2	2	2	2	0	0	0	0	0	0	0
U3	901.979	951.137	36.1834	36.5892	147.862	153.523	179.182	200.141	0.798997	0.751971	0.280683	0.304439	0	0	0	0	0	0	0	2	2	2	2	2	2	0	0	2	2	2	2	2	2	2	2	2	2	2	2	2	2	0	0	0	0	0	0	0	2
U30	847.82	811.542	35.1879	37.5572	122.757	113.136	154.584	146.82	0.831635	0.819179	0.275253	0.266328	2	2	2	2	2	2	2	2	2	2	2	2	2	2	2	2	2	2	2	2	2	2	2	2	2	0	0	0	0	0	0	0	0	0	2	2	2
U32	878.091	934.469	34.6735	33.5895	118.5	115.58	161.77	168.03	0.741504	0.797923	0.266816	0.253959	2	2	2	2	2	2	2	2	2	2	2	2	2	2	2	0	0	0	0	0	0	0	0	2	2	0	0	2	2	2	2	2	0	0	0	0	0
U33	927.703	942.252	37.792	39.3493	136.308	177.443	180.659	210.321	0.812033	0.687807	0.305798	0.331843	0	2	2	2	2	2	2	2	2	2	2	2	2	2	2	2	2	2	2	0	0	2	2	2	2	2	2	2	2	2	2	2	2	2	2	2	2
U35	874.265	923.82	36.1104	33.6403	133.064	123.933	180.022	179.175	0.761951	0.756964	0.317477	0.294299	0	2	2	2	2	2	2	2	2	2	2	2	2	2	2	0	0	0	0	0	0	0	0	2	2	2	2	2	2	2	2	2	2	2	2	2	2
U36	873.322	926.204	36.5262	35.287	133.707	131.621	178.126	181.294	0.735042	0.752087	0.29036	0.281596	2	2	2	2	0	0	0	0	0	0	0	0	0	0	0	0	0	0	0	0	0	0	0	2	2	0	0	0	0	0	2	2	2	2	2	2	2
U37	796.621	917.453	34.2834	29.6885	108.048	100.46	147.089	151.601	0.771731	0.71432	0.292019	0.232968	0	0	0	0	0	0	0	0	0	0	0	0	0	0	0	0	0	0	0	0	0	0	0	2	2	0	0	0	0	0	0	0	0	0	0	2	2
U38	907.767	945.336	36.4165	34.0289	130.916	144.112	169.872	186.127	0.707507	0.712338	0.255904	0.283729	2	0	0	2	2	2	2	2	2	2	2	2	2	2	2	2	2	2	2	2	2	2	2	2	2	2	2	2	2	2	2	2	2	2	0	0	2
U39	832.597	880.964	42.0802	31.7512	139.26	133.252	157.554	169.025	0.738537	0.732656	0.290274	0.302197	2	2	2	2	2	2	2	2	2	2	2	2	2	2	2	2	2	2	2	2	2	2	2	2	2	2	2	2	2	2	2	2	2	2	2	2	2
U4	899.346	994.884	36.0096	37.0872	126.129	150.948	169.863	182.604	0.77172	0.69678	0.283517	0.263406	0	0	0	0	0	0	0	0	0	0	0	0	0	2	2	2	2	2	2	0	0	0	0	2	2	2	2	2	0	0	0	0	0	0	0	0	0
U40	858.368	937.08	28.8577	29.199	75.2931	82.3641	118.099	128.25	0.662354	0.671354	0.185603	0.189767	0	0	0	0	2	2	2	2	2	2	2	2	2	2	2	2	2	2	2	0	0	0	0	2	2	2	0	2	2	2	2	2	0	0	0	0	0
U41	899.081	929.908	34.4048	29.0226	127.234	125.688	161.952	181.749	0.742542	0.782573	0.235092	0.278241	2	2	2	2	2	2	2	2	2	2	2	2	2	2	2	0	0	0	0	0	0	0	0	2	2	2	2	2	2	2	0	0	0	0	0	0	0
U42	969.428	988.325	34.216	32.2057	119.357	117.65	173.674	170.259	0.624809	0.699948	0.243081	0.245364	2	2	2	2	2	2	2	2	2	2	2	2	2	2	2	2	2	0	2	2	2	0	0	2	2	2	2	2	2	2	2	0	0	0	0	0	0
U43	894.547	902.715	35.3069	34.815	152.392	148.814	196.347	191.123	0.745148	0.750636	0.344851	0.327934	0	0	0	0	0	0	0	2	2	2	2	2	2	2	2	0	0	0	0	0	0	0	0	2	2	0	0	0	0	0	0	0	0	2	2	2	2
U44	848.739	910.358	34.7682	32.5494	124.216	128.276	172.061	192.638	0.714085	0.710547	0.29421	0.317641	2	2	2	2	2	0	0	0	0	2	2	2	2	2	2	0	0	0	0	0	2	0	0	2	2	2	0	0	2	2	2	2	2	0	2	0	0
U45	854.636	902.626	33.1992	32.7428	110.081	100.521	152.84	149.47	0.70816	0.765323	0.248388	0.236506	0	0	0	0	0	0	0	0	0	0	0	0	0	0	0	0	0	0	0	0	0	0	0	2	2	2	2	2	2	2	2	2	2	2	2	2	2
U46	871.01	945.222	36.1991	34.4398	122.995	124.881	164.494	174.098	0.725819	0.632517	0.302498	0.261743	2	2	2	2	2	2	2	2	2	2	2	2	2	2	2	2	2	2	2	2	2	2	2	2	2	2	2	2	2	2	2	0	0	0	0	0	0
U47	902.329	886.055	36.1971	37.6824	127.2	151.866	170.999	187.464	0.775961	0.723352	0.285861	0.313737	0	0	0	0	0	0	0	0	0	0	0	0	0	0	0	0	0	0	0	0	0	0	0	2	2	2	2	2	0	0	0	0	0	2	2	2	2
U48	851.723	926.392	33.0161	30.9867	109.036	109.727	151.731	150.652	0.704018	0.725917	0.246098	0.227871	2	2	2	2	2	2	2	2	2	2	2	2	2	2	2	0	0	0	0	0	0	0	0	2	2	2	2	2	2	2	2	0	0	0	0	2	2
U49	838.97	999.665	32.2145	30.6079	104.458	93.46	146.876	135.677	0.685888	0.692584	0.236078	0.195518	2	2	2	2	2	2	2	2	2	2	2	2	2	2	2	2	2	2	2	0	0	0	0	2	2	0	0	0	0	0	0	0	0	0	0	0	0
U5	836.812	912.727	38.0873	35.022	113.071	120.438	151.455	167.658	0.79099	0.748588	0.279501	0.265052	2	2	2	2	2	2	2	2	2	2	2	2	2	2	2	2	2	2	2	2	2	2	2	2	2	2	2	2	2	2	2	2	2	0	0	0	0
U50	904.869	985.559	38.8664	36.501	152.64	139.488	188.502	197.737	0.733409	0.71262	0.314771	0.281715	2	2	2	2	2	2	2	2	0	0	0	0	0	0	0	2	2	2	2	2	2	2	2	2	2	2	2	2	0	0	0	0	0	0	0	0	0
U51	842.382	865.879	36.8562	31.4451	114.757	109.422	159.303	158.376	0.786438	0.797185	0.278571	0.2717	2	0	0	0	0	0	0	0	0	0	0	0	0	0	0	2	2	2	2	2	2	2	2	2	2	2	2	2	2	2	2	0	0	0	0	0	0
U52	821.893	1035.96	29.5903	28.1228	89.7358	100.272	151.165	161.444	0.644213	0.658814	0.251601	0.200857	0	0	0	0	0	0	0	0	0	0	0	0	0	0	0	0	0	0	0	0	0	0	0	2	2	0	0	2	2	2	2	2	2	2	2	2	0
U53	842.273	897.371	33.1625	31.3364	99.9673	108.578	151.488	168.173	0.707739	0.706691	0.25659	0.268819	2	2	2	2	2	2	2	2	2	2	2	2	2	2	2	0	0	0	0	0	0	0	0	2	2	2	2	2	2	2	2	2	2	2	2	2	2
U54	863.182	916.67	36.0443	31.397	116.125	103.676	152.968	151.798	0.794567	0.757884	0.262898	0.236115	2	2	2	2	2	2	2	2	2	2	2	2	2	2	2	2	2	2	0	0	0	0	0	2	2	0	0	0	0	0	0	0	0	0	0	0	0
U55	937.698	941.314	31.4765	32.2092	110.26	116.072	165.948	167.25	0.682521	0.701657	0.242811	0.250119	2	2	2	2	2	2	2	2	2	2	2	2	2	2	2	2	2	2	2	2	2	2	2	2	2	0	0	0	0	0	2	2	2	2	2	2	2
U56	840.014	881.992	41.9088	41.9552	138.693	134.753	153.745	157.661	0.629849	0.647561	0.26705	0.258071	2	2	2	2	2	2	2	2	2	2	2	2	2	2	2	2	2	2	2	2	2	2	2	2	2	2	2	2	2	2	0	0	0	0	0	0	0
U57	844.968	859.042	35.1531	32.8801	109.094	107.144	145.674	152.444	0.788941	0.832298	0.243374	0.261867	2	2	2	2	2	2	2	0	0	0	0	0	0	0	0	2	2	2	2	2	2	2	2	2	2	2	2	2	2	2	2	0	2	0	0	0	0
U58	866.985	977.506	37.793	32.9033	153.493	161.538	210.273	245.765	0.782573	0.729857	0.38921	0.366592	0	0	0	0	2	2	2	2	2	2	2	2	2	2	2	2	2	2	2	2	2	2	2	2	2	2	2	2	2	2	2	2	2	2	2	2	2
U59	795.476	890.028	30.5329	31.9902	87.2219	85.5908	119.024	115.808	0.647857	0.730549	0.218161	0.183037	2	2	2	2	2	2	2	2	2	2	2	2	2	2	2	2	2	2	2	2	2	2	2	2	2	2	2	2	0	0	0	0	0	0	0	0	0
U6	843.247	934.265	33.9269	32.8381	127.016	133.329	165.5	196.834	0.752372	0.708515	0.269946	0.297753	0	0	0	0	0	0	0	0	0	0	0	0	0	0	0	0	0	0	0	0	0	0	0	2	2	0	0	0	2	2	2	2	2	2	2	0	0
U60	920.154	980.443	36.2353	36.8973	149.864	159.368	191.041	202.663	0.797724	0.730523	0.302768	0.290895	0	0	0	0	0	0	0	0	0	0	0	0	0	0	0	0	0	0	0	0	0	0	0	2	2	2	2	2	2	2	2	2	2	2	2	0	0
U61	852.019	986.342	35.7353	32.8483	123.747	151.958	176.207	194.809	0.765152	0.685809	0.312733	0.280666	2	0	0	0	0	0	0	0	0	0	0	0	0	0	0	0	0	0	0	0	0	0	0	2	2	2	2	2	2	2	2	0	2	2	2	2	2
U62	907.479	935.489	36.5208	38.4966	129.048	154.957	172.959	194.199	0.783282	0.684988	0.289907	0.308868	0	0	0	0	0	0	0	0	0	0	0	0	0	0	0	2	2	2	0	0	0	0	0	2	2	2	2	2	2	2	2	2	2	2	2	2	2
U63	885.12	900.521	35.1154	35.4283	121.023	132.619	164.447	176.286	0.751497	0.732023	0.27234	0.28651	0	2	2	2	2	2	2	2	2	2	2	2	2	2	2	2	2	2	2	0	0	0	0	2	2	2	2	2	2	2	0	2	2	2	2	2	2
U64	890.059	933.531	32.5597	31.9005	99.5423	115.216	142.652	167.234	0.652918	0.669139	0.222171	0.25673	2	2	2	2	2	2	2	2	2	2	2	2	2	2	2	0	0	0	2	0	0	2	2	2	2	2	2	2	2	2	2	2	2	2	2	2	2
U65	942.068	897.428	33.2404	29.3588	106.021	108.934	159.208	165.434	0.573189	0.695669	0.21605	0.262649	2	2	2	2	2	2	2	2	2	2	2	2	2	2	2	2	2	2	2	2	0	2	2	2	2	2	2	2	2	2	2	2	2	2	2	2	2
U66	934.099	975.426	33.45	32.36	124.58	131.247	187.523	206.007	0.66644	0.707296	0.280921	0.293552	2	2	2	2	2	2	2	2	0	0	0	0	0	0	0	2	2	2	2	0	0	2	2	2	2	2	2	2	2	2	2	2	2	2	2	2	2
U67	815.918	844.739	30.6127	31.0914	75.3462	84.0236	113.43	130.244	0.651423	0.69547	0.195446	0.226381	2	2	2	2	2	2	2	2	2	2	2	2	2	2	2	0	0	0	0	0	0	0	0	2	2	0	0	0	2	2	2	0	0	0	0	0	0
U68	936.537	960.308	31.0936	29.7912	96.3014	103.261	144.687	168.192	0.597199	0.613667	0.194907	0.244557	0	0	0	0	0	0	0	0	0	0	0	0	0	0	0	2	2	2	2	2	2	2	2	2	2	2	2	2	2	2	2	2	2	2	2	2	2
U69	920.972	933.31	37.3689	34.7289	133.892	153.515	178.097	210.321	0.802464	0.780458	0.300509	0.338202	2	0	0	0	0	0	0	0	0	0	0	0	0	0	0	2	2	2	2	2	2	2	2	2	2	2	2	2	2	2	2	2	2	0	2	2	0
U7	801.833	856.553	31.6538	32.588	91.078	98.0641	134.824	138.347	0.763048	0.784779	0.222311	0.23369	0	0	0	0	0	0	0	0	0	0	0	0	0	0	0	0	0	0	0	0	0	0	0	2	2	0	2	0	2	2	0	0	0	2	2	2	2
U70	812.958	854.375	33.5107	31.9892	100.555	105.331	146.478	151.916	0.838447	0.789066	0.261672	0.258927	0	0	0	0	0	0	0	0	0	0	0	0	0	0	0	0	0	0	0	0	0	0	0	2	2	2	2	2	2	2	2	2	0	0	0	0	0
U71	995.597	995.863	34.3005	34.4388	155.146	159.876	209.911	220.601	0.718294	0.783012	0.290513	0.319027	0	0	0	0	2	2	2	2	2	2	2	2	2	2	2	2	2	2	0	0	0	0	0	2	2	0	0	0	0	0	2	2	2	2	2	2	0
U73	910.876	920.113	36.7343	33.0016	130.268	133.714	174.253	197.192	0.788111	0.875323	0.292576	0.312925	2	2	2	2	2	2	2	2	2	2	2	2	2	2	2	2	2	2	2	2	2	2	2	2	2	2	2	2	2	2	2	2	2	2	2	2	2
U75	800.867	904.371	36.0522	31.3519	112.509	110.637	144.793	162.451	0.691426	0.741581	0.286724	0.255394	0	0	0	0	0	0	0	0	0	0	0	0	0	0	0	0	0	0	0	0	0	0	0	2	2	0	0	0	0	2	2	2	2	2	2	2	2
U76	872.286	946.625	34.3086	30.2947	116.416	119.489	159.56	177.072	0.73325	0.720764	0.262255	0.272199	0	0	0	0	0	0	0	0	0	0	0	0	0	0	0	0	0	0	0	0	0	0	0	2	2	0	0	2	2	2	2	2	2	2	2	0	0
U77	918.378	939.258	33.9235	36.1939	144.534	137.484	188.383	187.573	0.73064	0.774346	0.296506	0.288188	2	2	2	2	2	2	2	0	0	0	0	0	0	0	0	0	0	0	0	0	0	0	0	2	2	0	0	0	0	2	2	2	2	2	2	2	2
U78	856.973	904.053	33.3462	32.2107	110.92	108.593	153.73	157.352	0.711483	0.723799	0.250224	0.24957	2	0	0	0	0	0	0	0	0	0	0	0	0	0	0	0	0	0	0	0	0	0	0	2	2	2	2	2	2	2	2	2	2	2	2	2	2
U8	810.457	884.325	33.3937	34.6757	115.025	134.678	159.85	183.141	0.832422	0.789721	0.296218	0.306116	2	2	2	2	2	2	2	2	2	2	2	2	2	2	2	2	2	2	2	0	0	0	0	2	2	2	2	2	2	2	2	2	2	2	2	2	2
U80	878.934	906.419	33.6478	31.2642	112.715	114.954	164.714	164.976	0.721229	0.758581	0.269462	0.28079	2	2	0	0	0	0	0	0	0	0	0	0	0	2	2	0	0	0	0	0	0	2	2	2	2	2	2	2	2	2	2	2	2	2	2	2	2
U81	840.349	950.166	33.9558	32.1646	116.02	121.707	161.199	181.155	0.74436	0.711907	0.276104	0.264262	2	2	2	2	2	2	2	2	2	2	2	2	2	2	2	2	2	2	2	2	2	2	2	2	2	2	2	2	2	2	2	2	2	2	2	2	2
U83	881.777	934.11	29.1628	34.4533	116.983	126.804	178.577	167.677	0.701327	0.735917	0.30775	0.261397	0	2	2	2	2	2	2	2	2	2	2	2	2	2	2	2	2	2	2	0	0	0	2	2	2	2	2	2	2	2	2	2	0	0	0	0	0
U84	941.367	1002.1	35.8445	33.4174	141.805	153.856	208.389	222.08	0.716577	0.676296	0.317152	0.320556	2	2	2	2	0	0	0	0	0	0	0	0	0	0	0	2	2	2	2	2	2	2	2	2	2	2	2	2	2	2	2	0	0	0	0	0	0
U85	893.768	887.744	32.1792	32.4692	102.943	106.169	155.893	157.861	0.635707	0.745619	0.250683	0.257082	0	0	0	0	0	0	0	0	0	0	0	0	0	0	0	0	0	0	0	0	0	0	0	2	2	2	2	2	2	2	2	2	2	2	2	2	2
U86	841.696	891.889	32.3859	30.2371	105.437	106.641	147.914	152.41	0.689764	0.657272	0.23822	0.247269	0	0	0	0	0	0	0	0	0	0	0	0	0	0	0	0	0	0	2	0	0	0	0	2	2	2	2	2	2	2	2	2	2	2	2	2	0
U87	909.917	935.864	31.2635	30.6515	99.45	108.742	159.172	167.933	0.720763	0.697021	0.248363	0.255018	0	0	0	0	0	0	0	0	0	0	0	0	0	0	0	0	0	0	0	0	0	2	2	2	2	2	2	2	2	2	2	2	2	2	2	2	2
U88	879.747	936.656	35.8607	33.9608	130.136	131.062	163.498	177.56	0.732884	0.711368	0.251301	0.263426	2	2	2	2	2	2	2	2	2	2	2	2	2	2	2	2	2	2	2	0	0	0	0	2	2	2	2	2	0	0	2	2	2	2	2	2	2
U89	920.224	975.393	30.859	32.8583	123.378	131.316	190.056	197.31	0.709733	0.684341	0.289669	0.289286	0	0	0	0	0	0	0	0	0	0	0	2	2	2	2	0	0	0	0	0	0	0	0	2	2	0	0	0	0	2	2	2	2	2	2	2	2
U9	895.583	953.854	34.018	31.7492	141.626	139.111	177.432	201.242	0.717707	0.769602	0.277126	0.297437	2	2	2	2	2	2	2	2	2	2	2	2	2	2	2	2	2	2	2	2	2	2	2	2	2	2	2	2	2	2	0	2	2	2	2	2	2
U90	829.536	929.574	35.8367	32.1285	109.86	109.655	145.817	159.055	0.758097	0.73304	0.250487	0.241633	2	2	2	2	2	2	2	2	2	2	2	2	2	2	2	2	2	2	0	0	0	0	0	2	2	2	2	0	0	0	0	0	2	2	2	2	2
U91	928.404	933.89	31.883	31.395	99.464	102.948	155.388	162.502	0.708105	0.713839	0.223254	0.245319	0	0	0	0	2	2	2	2	2	2	2	2	2	2	2	2	2	2	2	0	0	0	0	2	2	2	2	0	0	0	2	0	0	0	0	0	0
U92	797.252	851.446	37.7117	36.3417	104.332	109.647	127.682	137.826	0.967448	0.796845	0.2965	0.235872	2	2	2	2	2	2	2	2	2	2	2	2	2	2	2	2	2	2	2	2	2	2	2	2	2	2	2	2	2	2	2	2	2	2	2	2	0
U93	863.603	887.703	33.7629	33.71	113.3	106.582	156.254	157.555	0.720907	0.754028	0.255433	0.265224	2	2	2	2	2	2	2	2	2	2	2	2	2	2	2	0	0	2	0	0	0	0	0	2	2	0	0	0	0	0	0	0	2	2	2	2	2
U94	897.453	940.066	34.738	34.556	139.646	131.211	187.28	199.65	0.845191	0.935705	0.30791	0.317409	0	0	0	0	0	0	0	0	0	0	0	0	0	0	0	0	0	0	0	0	0	0	2	2	2	2	2	2	2	2	2	2	2	2	2	2	2
U95	862.068	887.018	33.6664	32.13	112.749	111.073	155.67	160.392	0.718726	0.75329	0.254227	0.260278	2	2	2	2	2	2	2	2	2	2	2	2	2	2	2	0	0	0	0	0	0	0	0	2	2	0	0	0	0	0	0	0	2	2	2	0	0
U96	873.341	888.299	35.8455	35.5515	120.769	118.902	152.407	159.098	0.780967	0.688943	0.242817	0.265137	0	0	0	0	0	0	0	0	0	0	0	0	0	0	0	0	0	0	2	2	2	0	0	2	2	0	0	0	0	0	0	0	0	0	0	0	0
U97	943.097	978.404	31.1161	31.6831	136.372	140.239	198.601	204.81	0.711571	0.729547	0.291713	0.288599	2	2	2	2	2	2	2	2	2	2	2	2	2	2	2	2	2	2	2	0	0	2	2	2	2	2	2	2	2	2	2	2	2	2	2	2	2
U98	868.811	879.039	36.2539	39.8875	133.151	145.733	163.708	170.721	0.802132	0.753812	0.276306	0.291048	2	2	2	2	2	2	2	2	2	2	2	2	2	2	2	2	2	2	2	2	2	2	2	2	2	2	2	2	2	2	2	2	2	2	2	0	0
U99	897.476	894.671	35.2628	35.276	147.758	147.049	176.999	179.445	0.767677	0.780922	0.281931	0.296467	0	0	0	0	0	0	0	0	0	0	0	0	0	2	2	0	0	0	0	0	0	0	0	2	2	0	0	0	0	0	0	0	0	0	2	2	0
												Chromosome	1	1	1	1	1	1	1	1	1	1	1	1	1	1	1	1	1	1	1	1	1	1	1	1	1	1	1	1	1	1	1	1	1	1	1	1	1
												Position (cM)	0	11.574	19.665	22.596	31.415	34.295	35.505	40.186	44.872	46.201	49.693	51.894	52.391	53.91	54.944	58.784	59.239	66.425	76.875	86.943	94.951	96.78	99.588	102.512	105.814	109.065	113.734	115.921	126.038	133.426	141.958	153.984	160.982	171.662	175.514	180.547	190.472
Marker scores
0	Mo17
2	R18 o N209
-1	Missing marker
Traits
KW	Kernel weight
KGR	Kernel growth rate
GFD	Grain-filling duration
MWC	Maximum water content
KDR	Kernel dessication rate
MCPM	Moisture concentration at physiological maturity
[truncated: 170 more columns]
