# Supplementary material for: The Genetic Architecture of Maize (Zea mays L.) Kernel Weight Determination
Source: G3 (Bethesda). 2014 Sep 1;4(9):1611–21. doi: 10.1534/g3.114.013243 (PMC4169153; doi:10.1534/g3.114.013243)
Supplement: Supporting Information [file supp_4.9.1611_TableS1.zip › TableS1/READ_ME.txt]

Table S1  Description of significant QTL detected for kernel weight (KW), kernel growth rate (KGR), grain-filling duration (GFD), maximum water content (MWC), kernel desiccation rate (KDR) and moisture concentration at physiological maturity (MCPM) in both individual RIL populations.

LOD(A): LOD score for additive effects.

LOD(AbyE): LOD score additive by environment effects.

V(A): Phenotypic variation explained by additive effect at the current scanning position.

V(AbyE): Phenotypic variation explained by additive by environment effect at the current scanning position. 
   
LOD(A)_01, LOD(A)_02: LOD score of additive effects at the current scanning position for each environment.

Add_mean: Mean additive effect of both environments.

R2, R2_01, and R2_02: Coefficient of determination of detected QTL for both environments and for each environment.
 
Add_01, Add_02: Additive effect of QTL at the current scanning position for each environment. Thus, Add_01 is the additive effect of environment 2010 and Add_02 is the additive effect of environment 2011.
