# Supplementary material for: The Genetic Architecture of Maize (Zea mays L.) Kernel Weight Determination
Source: G3 (Bethesda). 2014 Sep 1;4(9):1611–21. doi: 10.1534/g3.114.013243 (PMC4169153; doi:10.1534/g3.114.013243)
Supplement: Supporting Information [file supp_4.9.1611_TableS1.zip › TableS1/TableS1.xls]

## Sheet: Indiviual RIL population
	Population	Trait	Chromosome	Position	LeftMarker	RightMarker	LOD(A)	LOD(AbyE)	V(A)	V(AbyE)	LOD(A)_01	LOD(A)_02	Add_mean	R2	Add_01	R2_01	Add_02	R2_02
	N209xMo17	GFD	1	70	OS011512	AY107709	2.7979	0	90.9413	1.6704	1.377	1.4207	9.53635	2.86443	8.2439	2.05139	10.8288	3.86141
	N209xMo17	GFD	7	0	MAGI_19986_1	ZM004923	3.5877	0	142.969	4.9557	1.8665	1.7208	-11.9569	4.50313	-9.7308	2.85812	-14.1831	6.62412
	N209xMo17	KDR	1	24	AY105791_1	AY103863	6.2985	0	0.9765	0.0001	3.2966	3.0022	-0.98815	6.48565	-0.9961	6.59704	-0.9802	6.37532
	N209xMo17	KDR	1	106	ZM009290	L37750-175	2.8529	0	0.3895	0.0362	1.417	1.436	-0.6241	2.58712	-0.8145	4.41088	-0.4337	1.24811
	N209xMo17	KDR	4	34	MAIZE.3323.C1	BZ534737	2.6575	0	0.4841	0.0554	1.3929	1.2646	0.6958	3.21571	0.9312	5.7654	0.4604	1.40651
	N209xMo17	KDR	7	50	DT188SNP432	MAIZE.572.C7	3.3687	0	0.8224	0.0011	1.554	1.815	0.9069	5.46294	0.9398	5.87238	0.874	5.06868
	N209xMo17	KDR	10	50	MAIZE.5919.C2	MAIZE.4293.C1	3.3341	0	0.7923	0.0401	1.6608	1.6734	0.8901	5.26242	1.0903	7.90379	0.6899	3.15824
	N209xMo17	KDR	10	68	OS004114	CL305401	4.0345	0	0.6494	0.0019	1.9365	2.0978	0.8058	4.31283	0.8499	4.80263	0.7617	3.84982
	N209xMo17	KGR	10	62	AJ400868	OS004114	3.968	0	0.7329	0.0607	1.773	2.1951	0.85605	5.6034	1.1024	9.32418	0.6097	2.83278
	N209xMo17	KW	1	12	ZM010356	AY105791_1	2.6035	0	19.3969	2.6408	1.6188	0.9846	4.40415	3.1561	6.0292	5.60378	2.7791	1.33058
	N209xMo17	KW	3	0	AY105094	DT134	2.7841	0	9.429	0.7512	1.4971	1.2867	-3.0707	1.53427	-2.204	0.748832	-3.9374	2.67087
	N209xMo17	KW	6	8	M1_18	AF019146	2.521	0	22.825	0.3032	1.3143	1.2069	4.77755	3.71396	5.3282	4.37645	4.2269	3.07806
	N209xMo17	KW	7	6	MAGI_19986_1	ZM004923	3.6631	0	25.5253	0.4096	1.9568	1.7064	-5.05225	4.15333	-4.4123	3.00118	-5.6922	5.58205
	N209xMo17	KW	8	14	BE344595	AY105770	2.6851	0	26.6016	0.3231	1.5341	1.1509	-5.15765	4.32843	-5.7261	5.05451	-4.5892	3.62834
	N209xMo17	KW	10	66	AJ400868	OS004114	3.3917	2.4706	51.6464	5.8834	1.8541	1.5376	7.18655	8.40365	4.761	3.49428	9.6121	15.9173
	N209xMo17	MCPM	1	70	OS011512	AY107709	4.1985	0	0.6156	0.0349	2.0732	2.1255	-0.78465	4.82045	-0.5979	2.88138	-0.9714	7.18257
	N209xMo17	MCPM	4	66	MAIZE.2086.C11	AY104901	3.9595	0	0.7794	0.0136	1.7784	2.1809	0.88285	6.10253	0.9993	8.04888	0.7664	4.4709
	N209xMo17	MCPM	4	78	BZ534879.1	TC292531	3.9672	0	0.7545	0.0504	1.7829	2.1842	0.8686	5.90712	1.0932	9.63259	0.644	3.15686
	N209xMo17	MCPM	7	0	MAGI_19986_1	ZM004923	4.3786	0	0.865	0.0471	2.3532	2.0253	0.93005	6.77249	1.147	10.604	0.7131	3.87066
	N209xMo17	MCPM	10	22	AY106025	MAIZE.5919.C2	3.0486	0	0.2445	0.1902	1.4001	1.6483	-0.4944	1.91378	-0.0583	0.0273956	-0.9305	6.59048
	N209xMo17	MWC	2	60	DT90SNP351	SM0040B	4.3525	0	33.1083	0.1245	2.0834	2.2691	5.75395	6.03577	6.1068	7.32693	5.4011	4.96059
	N209xMo17	MWC	3	0	AY105094	DT134	4.6841	0	14.5334	0.5461	1.8714	2.8128	-3.81225	2.64949	-3.0733	1.85569	-4.5512	3.52225
	N209xMo17	MWC	4	72	AY104901	BZ534879.1	5.0005	0.7429	64.5634	0.0026	2.3533	2.6472	8.03515	11.7703	8.0865	12.8474	7.9838	10.839
	R18xMo17	GFD	1	110	DT31	AF370006	6.0295	0	164.411	1.3197	2.4382	3.5915	12.8223	8.96518	11.6735	8.77927	13.9711	9.22634
	R18xMo17	GFD	1	128	AW231521	CC759468	4.5298	0.2912	169.313	1.4408	1.7197	2.81	13.012	9.23241	14.2123	13.0132	11.8117	6.59467
	R18xMo17	KDR	1	84	ZM004621	BG549215	3.3938	0	0.7381	0.1011	2.2448	1.1489	-0.8591	2.62734	-1.177	4.10448	-0.5412	1.30577
	R18xMo17	KDR	2	8	SM0017D	AZM4_102791	3.0925	0	1.1819	0.1173	2.0382	1.0542	1.08715	4.20734	1.4296	6.05529	0.7447	2.47237
	R18xMo17	KDR	2	86	DR791509	X79934	5.5699	0	2.4612	0.0538	3.4998	2.0701	1.56885	8.76175	1.8007	9.60701	1.337	7.96919
	R18xMo17	KDR	3	38	AY110901	CC635179	4.3275	0	1.7901	0.175	2.7262	1.6013	1.33795	6.37247	1.7562	9.13805	0.9197	3.77089
	R18xMo17	KDR	5	24	TAQKWS3434	AI881560	3.0314	0.7708	1.4979	0.2954	2.0269	1.0047	1.2239	5.33237	1.7674	9.25498	0.6804	2.06386
	R18xMo17	KDR	5	40	HHUVIB12	AY103693_U	3.3018	0.1082	1.3525	0.3134	2.0098	1.2919	1.16295	4.81449	1.7228	8.79378	0.6031	1.62155
	R18xMo17	KDR	5	110	DT176	AY105386	4.5562	0	1.7479	0.0725	2.6738	1.8826	-1.3221	6.22238	-1.0528	3.28396	-1.5914	11.2904
	R18xMo17	KDR	7	56	AY103744	TC312987	5.4494	0	2.9604	0	2.8975	2.552	1.7206	10.5387	1.7193	8.75808	1.7219	13.218
	R18xMo17	KDR	8	92	TC305226	SM0604F	2.672	0	0.8663	0.0351	1.7336	0.9384	0.93075	3.08386	1.118	3.7033	0.7435	2.46441
	R18xMo17	KDR	9	42	CL400916	AY105818	6.4814	0	1.8893	0.1201	3.8304	2.6511	1.3745	6.72539	1.721	8.77541	1.028	4.71127
	R18xMo17	KDR	9	54	AY105818	SM0009E	2.6205	0	1.0446	0.2099	1.7104	0.91	1.0221	3.7189	1.4802	6.49152	0.564	1.41811
	R18xMo17	KDR	9	68	SM0009E	DT69SNP180	4.0761	0	1.2155	0.2584	2.6095	1.4668	1.1025	4.32698	1.6108	7.68757	0.5942	1.57404
	R18xMo17	KGR	1	136	AW231521	CC759468	4.3966	1.2618	1.3056	0.0491	2.5284	1.8681	1.14265	10.1101	0.9211	6.21694	1.3642	15.2774
	R18xMo17	KGR	1	178	AY105791_1	DT272SNP179	5.9572	0	0.9445	0.0191	3.2174	2.7396	0.9718	7.31276	1.11	9.02836	0.8336	5.70437
	R18xMo17	KGR	2	4	SM0017D	AZM4_102791	2.946	0.0254	0.5501	0.004	1.6898	1.2562	0.7417	4.25975	0.6786	3.37435	0.8048	5.31702
	R18xMo17	KGR	3	16	AY110901	CC635179	5.2751	0	0.7166	0.0089	2.9256	2.3496	0.8465	5.54857	0.7521	4.1449	0.9409	7.2674
	R18xMo17	KGR	3	146	AY104341	AY108851	4.9816	0	0.813	0.004	2.8399	2.1415	0.90165	6.29511	0.8388	5.15561	0.9645	7.63654
	R18xMo17	KGR	4	80	AI737900	AY104901	2.5345	0.9065	0.9824	0.0316	1.5158	1.0185	0.99115	7.60687	1.1689	10.0119	0.8134	5.43126
	R18xMo17	KGR	5	12	PM0118-292	TAQKWS3434	5.5829	0	1.0299	0.028	3.2369	2.346	1.0148	7.97422	1.182	10.2376	0.8476	5.89758
	R18xMo17	KGR	7	48	AY103744	TC312987	5.3593	0	1.3375	0.0075	2.5144	2.8449	1.15655	10.3575	1.0702	8.39253	1.2429	12.6813
	R18xMo17	KGR	9	40	TC306801	CL400916	11.3457	0	1.8333	0.0001	6.4515	4.8941	1.354	14.196	1.362	13.5931	1.346	14.8724
	R18xMo17	KGR	10	40	AJ400868	OS004114	3.0434	0.3538	0.8306	0.0144	1.6705	1.3729	0.91135	6.43129	1.0314	7.79502	0.7913	5.14013
	R18xMo17	KW	1	104	DT31	AF370006	4.3935	0.2835	23.994	5.3151	1.8203	2.5732	4.89835	5.36392	2.5929	1.82332	7.2038	9.86766
	R18xMo17	KW	1	140	CC759468	DT06SNP440	5.4394	0	52.7052	0.1041	2.6386	2.8009	7.2598	11.7824	7.5824	15.5921	6.9372	9.15081
	R18xMo17	KW	3	16	AY110901	CC635179	3.288	0	17.4483	0.3877	1.4951	1.7928	4.17715	3.9007	3.5545	3.42648	4.7998	4.38064
	R18xMo17	KW	3	146	AY104341	AY108851	3.7517	0	16.428	0.0254	1.5447	2.2073	4.05315	3.67255	3.8937	4.11165	4.2126	3.37436
	R18xMo17	KW	5	12	PM0118-292	TAQKWS3434	4.4592	0	20.2853	0.2374	1.8963	2.563	4.5039	4.53482	4.9911	6.7559	4.0167	3.06782
	R18xMo17	KW	6	0	M1_18	AF019146	3.1409	0	14.6908	0.5372	1.4798	1.6615	3.8329	3.28426	3.1	2.60624	4.5658	3.96392
	R18xMo17	KW	7	46	AY103744	TC312987	4.9407	0	53.5411	0.0701	2.345	2.5959	7.31715	11.9692	7.0523	13.4882	7.582	10.931
	R18xMo17	KW	9	34	AY107149_U	TC306801	8.4211	0	50.8402	0.3234	3.5999	4.821	7.13025	11.3656	6.5616	11.6764	7.6989	11.2706
	R18xMo17	KW	10	40	AJ400868	OS004114	2.5768	0.2891	23.0778	0.0185	1.1117	1.465	4.80395	5.15917	4.9401	6.61854	4.6678	4.14301
	R18xMo17	MCPM	1	0	AY107652	TC310451	3.005	0	0.2796	0.0438	1.3986	1.6064	0.5288	3.66864	0.738	8.16741	0.3196	1.19107
	R18xMo17	MCPM	1	18	TC310451	U10418	4.0339	0.5144	0.5216	0.0616	1.8305	2.2035	0.7222	6.84286	0.9705	14.1242	0.4739	2.61878
	R18xMo17	MCPM	1	64	4CL2(AX204867)	MAIZE.4814.C3	3.1201	0	0.2247	0.0573	1.3582	1.7618	-0.47405	2.94829	-0.2348	0.826738	-0.7133	5.93294
	R18xMo17	MCPM	2	10	AZM4_102791	AY179881	2.963	1.1263	0.4676	0.0497	1.4056	1.5573	0.6838	6.13452	0.9067	12.3282	0.4609	2.47707
	R18xMo17	MCPM	4	92	AY104901	TC292531	3.3266	0.8801	0.4451	0.0039	1.5903	1.7362	0.6671	5.83854	0.7294	7.97817	0.6048	4.26529
	R18xMo17	MCPM	5	26	TAQKWS3434	AI881560	5.9231	0	0.5492	0.0002	2.5773	3.3458	0.7411	7.2057	0.7569	8.5911	0.7253	6.13424
	R18xMo17	MCPM	7	38	AY103744	TC312987	3.8904	0	0.3674	0.0017	1.5428	2.3478	0.60615	4.8204	0.5651	4.78875	0.6472	4.8843
	R18xMo17	MCPM	9	20	OS009158	AY107149_U	3.4216	0	0.1273	0.0008	1.4435	1.9781	0.35675	1.66975	0.3847	2.2193	0.3288	1.26063
	R18xMo17	MCPM	9	38	TC306801	CL400916	11.0573	0	0.9348	0.0009	4.1609	6.8963	0.96685	12.2642	0.9365	13.1519	0.9972	11.5955
	R18xMo17	MCPM	10	40	AJ400868	OS004114	4.6587	0.4616	0.6816	0.0009	1.7879	2.8708	0.8256	8.94256	0.8552	10.9675	0.796	7.38842
	R18xMo17	MWC	1	112	AF370006	AY107551	2.6589	0	10.6883	0.0336	1.163	1.4957	3.2693	3.05372	3.0859	3.11434	3.4527	3.02377
	R18xMo17	MWC	1	140	CC759468	DT06SNP440	4.7317	0.4456	39.2883	0.0787	2.1428	2.5888	6.26805	11.225	5.9874	11.7241	6.5487	10.8778
	R18xMo17	MWC	1	178	AY105791_1	DT272SNP179	4.8951	0	18.2549	0.013	2.1314	2.7637	4.2726	5.2156	4.1587	5.65611	4.3865	4.88054
	R18xMo17	MWC	2	8	SM0017D	AZM4_102791	3.4018	1.2733	23.2949	0.3999	1.4793	1.9224	4.8265	6.65556	4.1941	5.75281	5.4589	7.55861
	R18xMo17	MWC	3	16	AY110901	CC635179	5.6249	0	19.2686	0.0998	2.4429	3.1819	4.38955	5.50504	4.0736	5.42699	4.7055	5.6162
	R18xMo17	MWC	3	146	AY104341	AY108851	8.4891	0	32.3584	0.4514	3.4308	5.0581	5.68845	9.24502	5.0166	8.23041	6.3603	10.2609
	R18xMo17	MWC	4	78	AI737900	AY104901	2.6618	0.6887	26.4782	0.4851	1.1121	1.5498	5.1457	7.565	4.4492	6.47391	5.8422	8.65734
	R18xMo17	MWC	5	22	TAQKWS3434	AI881560	5.7411	0.2737	36.2899	0.0424	2.5612	3.1799	6.0241	10.3682	5.8183	11.0712	6.2299	9.8445
	R18xMo17	MWC	5	76	CT08SNP271	ZM011159_18	2.5022	0.7045	19.2757	2.9681	0.8371	1.6649	4.3904	5.50717	2.6676	2.32726	6.1132	9.47913
	R18xMo17	MWC	6	36	AF019146	AZM4_38151	2.6984	0	11.2127	0.2552	1.0376	1.6609	3.34855	3.20357	2.8434	2.6441	3.8537	3.76693
	R18xMo17	MWC	6	80	AZM3_100488_FL	CG827177	2.9716	0	6.4609	0.0035	1.2147	1.7567	2.54185	1.84595	2.6006	2.21182	2.4831	1.56394
	R18xMo17	MWC	7	38	AY103744	TC312987	6.8035	0	28.5691	0.0001	2.9203	3.8834	5.345	8.16236	5.3545	9.37649	5.3355	7.22074
	R18xMo17	MWC	8	30	MAIZE.264.C1	ZM074370	2.6444	0	15.8497	0.885	1.0931	1.5512	3.98115	4.52832	3.0404	3.02318	4.9219	6.14465
	R18xMo17	MWC	9	34	AY107149_U	TC306801	9.5462	0	58.9819	0.897	3.8424	5.7038	7.67995	16.8514	6.7328	14.825	8.6271	18.8782
	R18xMo17	MWC	10	24	AY106025	MAIZE.4293.C1	2.5553	0	19.1085	1.0832	0.9401	1.6153	4.37135	5.45948	3.3306	3.62783	5.4121	7.42956
	R18xMo17	MWC	10	40	AJ400868	OS004114	4.1251	0.8932	29.5298	0.0105	1.4974	2.6278	5.4341	8.43675	5.3316	9.29646	5.5366	7.77531
														16.8514
														1.53427

## Sheet: Joint
	Trait	Env	Chromosome	Bin	Position	LeftMarker	RightMarker	LOD	LOD_N209	LOD_R18	Add_N209	V_QTL	Add_R18	PVE
	GFD	2010	1	1.06	145	BG549215	ZM004621	2.9314	1.2069	1.7243	19.2229	342.091	17.7063	14.0629
	GFD	2010	5	5.05	82.5	CT08SNP271	ZM011159_18	2.8271	2.7275	0.0984	-28.8821	696.022	4.0306	28.6126
	GFD	2010	7	7.02	45	PM0156-620	AY106713	3.8895	3.5009	0.3875	-35.8246	1158.78	8.164	47.6358
	GFD	2010	8	8.01	25	AY105770	MAIZE.264.C1	3.0223	1.8434	1.1785	-24.672	741.713	12.9391	30.4909
	GFD	2011	1	1.06	157.5	ZM004621	MAGI_80992	4.1709	2.139	2.0321	24.632	509.799	20.0602	19.7889
	GFD	2011	7	7.03	55	AY106713	DT188SNP432	3.1776	2.9205	0.2574	-27.9329	718.84	6.9648	27.9032
	KW	2010	1	1.01	55	MAIZE.5255.C5	DT272SNP179	3.326	2.7319	0.5939	14.3514	137.309	4.7721	26.9915
	KW	2010	1	1.05	145	BG549215	ZM004621	4.0931	1.0576	3.0347	9.0653	100.596	10.8371	19.7747
	KW	2010	1	1.11	217.5	U10418	TC310451	2.6555	0.092	2.5636	2.6248	60.5941	9.516	11.9113
	KW	2010	3	3.06	95	TAQKWS4441	AY104231	3.6694	1.7573	1.9126	11.7386	106.909	8.3919	21.0157
	KW	2010	5	5.05	85	CT08SNP271	ZM011159_18	5.2208	4.5464	0.6747	-18.9259	331.386	4.8025	65.1423
	KW	2010	9	9.05	52.5	TC306801	CL400916	2.7209	0.3452	2.3754	5.0625	53.6975	8.6743	10.5556
	KW	2010	10	10.03	45	MAIZE.4293.C1	AJ400868	4.2722	2.8817	1.3902	15.6019	163.82	6.6337	32.2029
	KW	2011	1	1.06	147.5	BG549215	ZM004621	5.338	0.8718	4.4664	6.7758	147.136	14.7234	26.5982
	KW	2011	3	3.04	55	ZM011693	DT134	2.619	2.5779	0.0413	-11.1828	102.17	1.279	18.4695
	KW	2011	3	3.06	97.5	TAQKWS4441	AY104231	4.5585	2.6369	1.9218	11.8015	116.591	9.56	21.0764
	KW	2011	5	5.05	85	CT08SNP271	ZM011159_18	4.7502	4.2157	0.5345	-14.7591	217.123	4.8716	39.25
	KW	2011	9	9.05	52.5	TC306801	CL400916	3.2097	0.3263	2.8829	3.9922	88.6607	11.5311	16.0275
	KW	2011	10	10.03	45	MAIZE.4293.C1	AJ400868	4.1485	3.1225	1.026	13.33	121.802	6.5545	22.0185
	MCPM	2010	2	2.08	80	DR791509	AZM4_125066	3.3672	2.3495	1.0177	1.6454	1.88056	0.8661	19.7174
	MCPM	2010	4	4.08	67.5	BZ534879.1	BH417806	3.2611	1.3138	1.947	1.2019	1.33811	1.1078	14.0298
	MCPM	2010	7	7.02	32.5	MAGI_19986_1	ZM004923	3.5549	2.7951	0.7598	1.7191	1.97984	0.6864	20.7583
	MCPM	2010	9	9.06	60	CL400916	AY105818	3.283	0.0436	3.2393	0.2254	1.45755	1.4529	15.2822
	MCPM	2011	1	1.06	52.5	AY106901	ZM010356	2.5479	0.6176	1.9307	0.8345	1.96522	-1.1365	18.1015
	MCPM	2011	4	4.08	67.5	BZ534879.1	BH417806	2.8458	1.3583	1.4873	1.2283	1.31107	1.0474	12.0761
	MCPM	2011	7	7.02	27.5	MAGI_19986_1	ZM004923	3.0331	2.2018	0.8315	1.6197	1.81502	0.8367	16.718
	MCPM	2011	9	9.05	57.5	TC306801	CL400916	6.0403	1.3181	4.7218	1.2009	2.50715	1.8359	23.0931
	MWC	2010	3	3.04	55	ZM011693	DT134	2.9977	2.5868	0.411	-12.0236	135.798	3.242	33.3347
	MWC	2010	4	4.07	57.5	AY104901	BZ534879.1	4.1004	2.8988	1.2019	13.6142	124.687	5.7613	30.607
	MWC	2010	9	9.05	52.5	TC306801	CL400916	3.48	1.1726	2.3071	8.1745	65.7509	8.0418	16.14
	MWC	2011	3	3.04	55	ZM011693	DT134	3.5477	3.2773	0.2706	-12.6839	146.121	2.9708	29.7502
	MWC	2011	4	4.08	67.5	BZ534879.1	BH417806	4.514	3.7427	0.7717	13.8129	127.455	5.1906	25.9498
	MWC	2011	5	5.02	40	X73980	HHUVIB12	3.4359	0.3012	3.1348	3.9279	78.8824	10.8729	16.0604
	MWC	2011	5	5.05	85	CT08SNP271	ZM011159_18	2.8124	0.9067	1.9057	-6.8324	116.913	8.4178	23.8034
	MWC	2011	9	9.05	52.5	TC306801	CL400916	6.0798	2.0674	4.0122	10.1915	126.772	12.1552	25.8107
