# Supplementary material for: The Genetic Architecture of Maize (Zea mays L.) Kernel Weight Determination
Source: G3 (Bethesda). 2014 Sep 1;4(9):1611–21. doi: 10.1534/g3.114.013243 (PMC4169153; doi:10.1534/g3.114.013243)
Supplement: Supporting Information [file supp_4.9.1611_TableS2.zip]

Archive with 2 entries (2 files):
- TableS2/READ_ME.txt
- TableS2/TableS2.xls
