# Supplementary material for: The Genetic Architecture of Maize (Zea mays L.) Kernel Weight Determination
Source: G3 (Bethesda). 2014 Sep 1;4(9):1611–21. doi: 10.1534/g3.114.013243 (PMC4169153; doi:10.1534/g3.114.013243)
Supplement: Supporting Information [file supp_4.9.1611_TableS2.zip › TableS2/READ_ME.txt]

Table S2  Description of significant epistatic interactions between markers detected for kernel weight (KW), kernel growth rate (KGR), grain-filling duration (GFD), maximum water content (MWC), kernel desiccation rate (KDR) and moisture concentration at physiological maturity (MCPM) in both individual RIL populations.

LOD(AA): LOD score caused by the main epistasis effects.

LOD(AAbyE): LOD score caused by the epistasis by environment interactions.

V(AA): Genetic variance caused by the main epistasis effect.

R2: Phenotypic variation explained by epistatic interaction.

V(AAbyE): Genetic variance caused by the epistasis by environment interaction.    

LOD(AA)_01, LOD(AA)_02: LOD score caused by additive by additive effect at the two scanning positions for each environment.

Add1_01, Add1_02: Additive effect of the first scanning position for each environment. Thus, Add1_01 is the additive effect of environment 2010 and Add1_02 is the additive effect of environment 2011.

Add2_01, Add2_02: Additive effect of the second scanning position for each environment. Thus, Add2_01 is the additive effect of environment 2010 and Add2_02 is the additive effect of environment 2011.

AddbyAdd_01, AddbyAdd_02: Additive by additive effect at the two scanning positions for each environment. Thus, AddbyAdd_01 is the additive by additive effect of environment 2010 and AddbyAdd_02 is the additive by additive effect of environment 2011.
