# Supplementary material for: The Genetic Architecture of Maize (Zea mays L.) Kernel Weight Determination
Source: G3 (Bethesda). 2014 Sep 1;4(9):1611–21. doi: 10.1534/g3.114.013243 (PMC4169153; doi:10.1534/g3.114.013243)
Supplement: Supporting Information [file supp_4.9.1611_TableS2.zip › TableS2/TableS2.xls]

## Sheet: Epistasis
	Population	Trait	Chromosome1	Position1	LeftMarker1	RightMarker1	Chromosome2	Position2	LeftMarker2	RightMarker2	LOD(AA)	LOD(AAbyE)	V(AA)	R2	V(AAbyE)	LOD(AA)_01	LOD(AA)_02	Add1_01	Add1_02	Add2_01	Add2_02	AddbyAdd_mean	AddbyAdd_01	AddbyAdd_02
	N209xMo17	GFD	4	60	MAIZE.2086.C11	AY104901	9	20	BE345208	AY109531	5.4001	133.903	314.937	9.91967	0.6567	2.5976	2.8026	-5.202	-2.6009	-1.7524	-9.0143	-17.7464	-16.9361	-18.5568
	N209xMo17	KGR	1	60	DT91	ZM066886_27	5	70	AF011614	CT08SNP75	5.3848	108.775	1.7267	13.2029	0.024	2.5954	2.7894	0.221	0.4623	-0.6919	-0.6119	1.31405	1.159	1.4691
	N209xMo17	KW	6	0	AB016810	M1_18	10	70	OS004114	CL305401	5.4824	99.6748	28.9944	4.71782	2.8168	2.5835	2.8989	6.9461	4.3194	4.6724	1.74	5.38465	3.7063	7.063
	N209xMo17	MCPM	1	0	MAIZE.5255.C5	ZM010356	6	20	M1_18	AF019146	5.0036	129.724	0.6197	4.85196	0.0126	2.6424	2.3612	0.3031	0.8323	-0.0383	0.1152	0.78725	0.8993	0.6752
	N209xMo17	MWC	2	20	AZM4_102791	AY179881	6	30	AF019146	AZM4_38151	5.7746	109.6	83.4694	15.217	2.6114	2.32	3.4546	3.2745	-1.3361	3.2776	4.1239	9.13615	7.5202	10.7521
	R18xMo17	GFD	3	40	AY110901	CC635179	6	0	M1_18	AF019146	5.9237	158.672	181.106	9.8755	1.3894	2.6913	3.2325	-6.6505	-8.797	9.6992	3.3398	13.4576	14.6363	12.2788
	R18xMo17	GFD	4	10	AY109853	TC314723	8	30	MAIZE.264.C1	ZM074370	5.5648	162.198	206.178	11.2426	2.3432	2.5475	3.0172	7.2048	3.6291	6.7863	3.0332	14.3589	12.8281	15.8896
	R18xMo17	GFD	7	30	AY105053	ZM004923	8	20	BE345581	MAIZE.264.C1	6.185	160.974	135.571	7.39252	0.5469	2.261	3.924	9.3963	1.2697	12.3909	11.8456	11.6434	12.383	10.9039
	R18xMo17	KDR	2	0	SM0017D	AZM4_102791	9	70	DT69SNP180	AF112148	7.9775	135.761	2.9437	10.479	0.0506	5.5392	2.4383	1.3621	0.6543	1.9521	1.0907	1.71575	1.4907	1.9408
	R18xMo17	KDR	9	20	OS009158	AY107149_U	9	70	DT69SNP180	AF112148	5.5267	128.182	2.3848	8.48946	0.0896	3.7273	1.7994	0.3413	-0.0187	0.7133	0.8317	1.5443	1.8436	1.245
	R18xMo17	KGR	1	0	AY107652	TC310451	5	0	PM0118-292	TAQKWS3434	5.8993	97.0817	1.2383	9.58856	0.0179	3.6743	2.2249	0.7836	0.588	1.0601	0.6317	1.1128	0.9791	1.2465
	R18xMo17	KGR	5	30	AI881560	HHUVIB12	9	40	TC306801	CL400916	6.1424	75.8293	1.301	10.0741	0.0067	3.6938	2.4487	0.597	0.6207	1.7961	1.6114	1.1406	1.059	1.2222
	R18xMo17	KW	1	0	AY107652	TC310451	5	0	PM0118-292	TAQKWS3434	5.1285	109.017	26.3022	5.87997	2.6862	2.0626	3.0659	2.7014	2.7117	3.9912	4.2349	5.12855	3.4896	6.7675
	R18xMo17	KW	1	140	CC759468	DT06SNP440	9	40	TC306801	CL400916	7.6399	90.4469	27.8671	6.22981	0.5952	3.4685	4.1714	9.4137	8.3501	5.7595	6.7063	5.2789	6.0504	4.5074
	R18xMo17	KW	2	100	MAIZE.1907.C8	ZM025444	7	80	DT188SNP525	AJ430695	5.3112	86.9302	63.8902	14.2829	0.0005	2.5228	2.7884	-1.6693	0.8188	-0.1851	-0.6025	-7.99315	-8.016	-7.9703
	R18xMo17	KW	2	110	MAIZE.1907.C8	ZM025444	10	20	AY106025	MAIZE.4293.C1	16.5927	71.7947	13.7491	3.07367	0.6107	11.4852	5.1075	0.8555	2.9015	1.3894	4.7766	-3.708	-2.9265	-4.4895
	R18xMo17	KW	7	20	ZM005273_1	AY105053	10	30	AY106025	MAIZE.4293.C1	7.5818	89.9176	49.9676	11.1705	0.3054	4.5329	3.049	-2.4021	-1.2601	3.8913	5.5338	7.0688	6.5162	7.6214
	R18xMo17	KW	8	90	TC305226	SM0604F	10	20	AY106025	MAIZE.4293.C1	5.225	79.6209	48.0485	10.7414	0.6756	3.1509	2.0741	3.5927	2.4932	5.3171	6.8511	-6.9317	-7.7536	-6.1098
	R18xMo17	MCPM	4	0	PM0085-983	AY109853	10	40	AJ400868	OS004114	5.3086	124.544	0.5701	7.47952	0.0086	2.2541	3.0544	-0.2999	0.1603	0.9813	1.1756	0.7551	0.6623	0.8479
	R18xMo17	MWC	1	60	AF290416	4CL2(AX204867)	2	0	SM0017D	AZM4_102791	5.0426	95.6138	20.5352	5.86704	0.0225	2.0295	3.0131	1.5639	1.8331	3.3916	4.8701	4.5316	4.3816	4.6816
	R18xMo17	MWC	5	45	AY103693_U	SM0432A	7	15	ZM005273_1	AY105053	5.1191	81.7438	17.9362	5.12449	0.0607	2.1754	2.9437	0.4558	4.3379	1.5002	1.1629	4.2351	4.4815	3.9887
	R18xMo17	MWC	7	15	ZM005273_1	AY105053	10	30	AY106025	MAIZE.4293.C1	6.1658	67.0192	42.8579	12.2448	1.1733	2.4256	3.7402	0.271	0.9464	4.5213	4.8557	6.5466	5.4634	7.6298
